# Supplementary material for: Children adjust behavior in novel social environment to reflect local prosocial norms inferred from brief exposure
Source: PLoS One. 2025 Jul 9;20(7):e0325984. doi: 10.1371/journal.pone.0325984 (PMC12240362; doi:10.1371/journal.pone.0325984)
Supplement: S2 Appendix — (TXT) [file pone.0325984.s002.txt]

##############################################################################
## Notes on installing rstan on Mac; try this first, use "no" for options
require(rstan)
## if get these errors, follow instructions below
# ** testing if installed package can be loaded from temporary location
# Error: package or namespace load failed for ‘rstan’:
#  .onLoad failed in loadNamespace() for 'rstan', details:
# Warning in install.packages :
#  installation of package ‘rstan’ had non-zero exit status

# install the R compilation toolchain, instructions here: https://mac.thecoatlessprofessor.com/macrtools/
remotes::install_github("coatless-mac/macrtools")
# entered 1
macrtools::macos_rtools_install()
# enter computer pw

# Then run compiler optimizations from this site
# https://github.com/stan-dev/rstan/wiki/Configuring-C---Toolchain-for-Mac
dotR <- file.path(Sys.getenv("HOME"), ".R")
if (!file.exists(dotR)) dir.create(dotR)
M <- file.path(dotR, "Makevars")
if (!file.exists(M)) file.create(M)
arch <- ifelse(R.version$arch == "aarch64", "arm64", "x86_64")
cat(paste("\nCXX14FLAGS += -O3 -mtune=native -arch", arch, "-ftemplate-depth-256"),
    file = M, sep = "\n", append = FALSE)

# prep and install rstan
remove.packages(c("StanHeaders", "rstan"))
if (file.exists(".RData")) file.remove(".RData")
# restart R
Sys.setenv(DOWNLOAD_STATIC_LIBV8 = 1) # only necessary for Linux without the nodejs library / headers
install.packages("rstan", repos = "https://cloud.r-project.org/", dependencies = TRUE)
# No option
library(rstan)

# install glmer2stan
options(repos=c(getOption('repos'), glmer2stan='http://xcelab.net/R'))
install.packages('glmer2stan',type='source')
library(glmer2stan)

# to install rethinking package, follow these steps
install.packages("cmdstanr", repos = c("https://mc-stan.org/r-packages/", getOption("repos")))
cmdstanr::install_cmdstan()
library(cmdstanr)
install.packages(c("coda","mvtnorm","devtools","loo","dagitty","shape"))
devtools::install_github("rmcelreath/rethinking")
# option 1 - All, then option no
library(rethinking)
########### End install instructions #################################

##########################################
##################Figure 3 and Table 2
#Model predictions and means for survey behaviors in 
#Neighborhoods Own and  X
##########################################

require(ggplot2)
require(MASS) 
require(dplyr)
require(reshape2) 
require(reshape) 
require(car)
require(tidyr)


wf<-read.csv('S1 Dataset.csv')

###get all desc norm columns from data frame wf; here, antisocial refers to condition; will need to change
###because we also have antisocial norms

###need data in long format such that each row is a response (integer, 1:5) to a descriptive norm question
###there will be 20 responses per individuals (5 behaviors, asked with respect to
###behavior of both children and adults in neighborhood, asked twice (time 0 is Own Neighborhood, time 1 is X))

###extract info from name of question (e.g., "x2.desc.litter.neg.adults") into separate columns
###change variables time, whether behavior is antisocial,
###and whether question is about adult behavior (as opposed to behavior of children) to binary variables

###note that variable 'time' is the same as neighborhood; ie, time=0 is Own Neighborhood, time=1 is Nhood X

###want each of 5 behaviors represented by integers for modelling
###behaviors:
#1 is litter (negative)
#2 is library (negative)
#3 is keep (negative)
#4 is grocery (positive)
#5 is recycle (positive)

###need to also reverse code negative behaviors such that a response of 1 (indicating low frequency of negative behavior)
###becomes 5; thus, higher values indicate higher perceived prosociality
###so for negative behavior questions (litter, library, keep)
###recode such that response 1=5, 2=4, 3=3, 4=2, 5=1


dcoop<-wf%>%dplyr::select(id,antisocial,age_use,boy,matches("desc")) %>%
		tidyr::pivot_longer(cols = c(matches("desc")), values_to = "response", names_to = "question") %>% 
		tidyr::separate_wider_delim(question, delim = ".", names = c( "time",  NA, "behavior", "antisocial_norm", "adult" )) %>% 
		dplyr::mutate(time = ifelse(time == "x2", 1, 0), antisocial_norm = ifelse(antisocial_norm == "neg", 1, 0), adult = 								
					ifelse(adult == "adults", 1 ,0)) %>%
		dplyr::rename(antisocial_cond = antisocial) %>% 
		dplyr::mutate(
					behavior = dplyr::recode(behavior,
					'litter' = 1,
					'library'= 2,
					'keep'   = 3,
					'grocery'= 4,
					'recycle'   = 5)) %>% 
		dplyr::mutate(
			response = case_when(
      			antisocial_norm==1 & response==1 ~ 5,
      			antisocial_norm==1 & response==2 ~ 4,
      			antisocial_norm==1 & response==4 ~ 2,
      			antisocial_norm==1 & response==5 ~ 1,
      			TRUE                          ~ response)) %>%
		as.data.frame()

#will need individuals ids as integers for stan
dcoop$id_index<-as.integer(factor(dcoop$id))


##############
#model frequency of behavior in Own Nhood, Nhood X dependent upon condition; here, time = neighborhood (Own or X)

detach("package:rethinking", unload=TRUE) #note cannot run glmer2stan if rethinking is loaded
library(glmer2stan)

m0<-glmer2stan(response ~ 1 , data=dcoop,family='ordered', chains=4,iter=4000,warmup=2000)
traceplot(m0)
stanmer(m0)

m1<-glmer2stan(response ~ time , data=dcoop,family='ordered', chains=4,iter=4000,warmup=2000)
traceplot(m1)
stanmer(m1)

m2<-glmer2stan(response ~ time + boy , data=dcoop,family='ordered', chains=4,iter=4000,warmup=2000)
traceplot(m2)
stanmer(m2)

###removing ‘boy,’ little support

m3<-glmer2stan(response ~ time + age_use , data=dcoop,family='ordered', chains=4,iter=4000,warmup=2000)
traceplot(m3)
stanmer(m3)

m4<-glmer2stan(response ~ time +  age_use + adult , data=dcoop,family='ordered', chains=4,iter=4000,warmup=2000)
traceplot(m4)
stanmer(m4)

m5<-glmer2stan(response ~ time + age_use + adult + antisocial_cond, data=dcoop,family='ordered', chains=4,iter=4000,warmup=2000)
traceplot(m5)
stanmer(m5)


m5b<-glmer2stan(response ~ time  * antisocial_cond + age_use + adult , data=dcoop,family='ordered', chains=4,iter=4000,warmup=2000)
traceplot(m5b,pars=names(extract(m5b)))
stanmer(m5b)


m6<-glmer2stan(response ~ time *antisocial_cond +  age_use + adult + (1|behavior) , data=dcoop,family='ordered', varpriors='weak',chains=4,iter=6000,warmup=3000)
traceplot(m6,pars=names(extract(m6)))
stanmer(m6)

m7<-glmer2stan(response ~ time *antisocial_cond  + age_use + adult + (1|behavior) + (1|id_index), data=dcoop,family='ordered', varpriors='weak',chains=4,iter=6000,warmup=3000)
traceplot(m7)
stanmer(m7)


m8<-glmer2stan(response ~ time *antisocial_cond+ age_use + adult + (1|behavior) + (time|id_index), data=dcoop,family='ordered', varpriors='weak',chains=4,iter=6000,warmup=3000) 
traceplot(m8)
stanmer(m8)

m8b<-glmer2stan(response ~ time *antisocial_cond+ age_use + adult + (time|id_index), data=dcoop,family='ordered', varpriors='weak',chains=4,iter=6000,warmup=3000) 
traceplot(m8b)
stanmer(m8b)

###DIC considerably higher

m9<-glmer2stan(response ~ time *antisocial_cond  + age_use + adult + (time|behavior) + (1|id_index), data=dcoop,family='ordered', varpriors='weak',chains=4,iter=6000,warmup=3000)
traceplot(m9)
stanmer(m9)

m10<-glmer2stan(response ~ time *antisocial_cond  +  age_use + adult + (time|behavior) + (time|id_index), data=dcoop,family='ordered', varpriors='weak',chains=4,iter=6000,warmup=3000)
traceplot(m10)
stanmer(m10)


###DIC lower for m10; next model with most support is m8


#get predictions for m10, m5b for table

m10<-glmer2stan(response ~ time *antisocial_cond  +  age_use + adult + (time|behavior) + (time|id_index), data=dcoop,family='ordered', varpriors='weak',iter=12000,warmup=6000)
m5b<-glmer2stan(response ~ time  * antisocial_cond + age_use + adult , data=dcoop,family='ordered')


#extract samples from posterior for m10 for figure
library(rethinking)
e<-rstan::extract(m10)
post<-list()
pseq<- 1:length(names(e))
for (i in pseq) { name<-names(e)[i];post[[name]]<-rstan::extract(m10,name,permuted=TRUE)[[1]]}


##############
#get model predictions varying across behaviors (positive or negative) and then condition and time

newdata <-dcoop

for (i in 1:5) {
		newdata<-cbind(newdata,ifelse(newdata$behavior==i,1,0))
}

colnames(newdata)[11:15]<-paste('behavior',1:5,sep='')


#create dataframe for predictions
dpred<-data.frame(matrix(nrow = 0, ncol = 6)) 

#model pred for negative behaviors
predG <- function(t,a,n) { 
  
  newd <- subset(newdata,time==t & antisocial_cond==a & antisocial_norm==1)   
  rw<-dim(newd)[1];
  x<- rep(0,n)
  
  for (j in 1:n) { #loop over samples from posterior
    
    yhat <- sapply( 1:rw ,  # over rows in newd
                    function(k) {
                      
                      phi <- post$beta_time[j]*t  +  post$beta_antisocial_cond[j]*a  + 
                        post$beta_age_use[j]*newd$age_use[k] + post$beta_adult[j]*newd$adult[k] + 			post$beta_time_X_antisocial_cond[j]*t*a + 
                        
                        post$vary_behavior[j,1,1]*newd$behavior1[k] + post$vary_behavior[j,1,2]*t*newd$behavior1[k] + 
                        post$vary_behavior[j,2,1]*newd$behavior2[k] + post$vary_behavior[j,2,2]*t*newd$behavior2[k] + 
                        post$vary_behavior[j,3,1]*newd$behavior3[k] + post$vary_behavior[j,3,2]*t*newd$behavior3[k];
                      
                      pr<-dordlogit(1:5, a=as.numeric(post$cutpoints[j,1:4]), phi=phi)
                      sum(pr*(1:5))
                      
                    }) #k, sapply
    
    
    #store predicted mean for this post sample
    x[j] <- mean(yhat) 
  } # j 
  
  c(mean(x) , PCI(x,prob=0.95)) #
  
} #function

#here, need to subtract predictions from 6 because reverse coded negative behaviors 
for (t in 0:1) {
	for (a in 0:1) {
	dpred<-rbind(dpred,c(6 - as.numeric(predG(t,a,100)[1:3]),t,a,'negative'))
	}
}

#now predict for positive behaviors

predG <- function(t,a,n) { 
  
  newd <- subset( newdata,time==t & antisocial_cond==a & antisocial_norm==0 )   
  rw<-dim(newd)[1];
  x<- rep(0,n);
  
  
  for (j in 1:n) { #loop over samples from posterior
    
    yhat <- sapply( 1:rw ,  # over rows in newd
                    function(k) {
                      
                      phi <-	 post$beta_time[j]*t  +  post$beta_antisocial_cond[j]*a  +  
                        post$beta_age_use[j]*newd$age_use[k] + post$beta_adult[j]*newd$adult[k] + 			post$beta_time_X_antisocial_cond[j]*t*a + 
                        
                        post$vary_behavior[j,4,1]*newd$behavior4[k] + post$vary_behavior[j,4,2]*t*newd$behavior4[k] + 
                        post$vary_behavior[j,5,1]*newd$behavior5[k] + post$vary_behavior[j,5,2]*t*newd$behavior5[k];
                      
                      pr<-dordlogit(1:5, a=as.numeric(post$cutpoints[j,1:4]), phi=phi)
                      sum(pr*(1:5))
                      
                    }) #k
    
    
    #store predicted mean for this post sample
    x[j] <- mean(yhat)
  } # j 
  
  c(mean(x) , PCI(x,prob=0.95)) #need to change to 95%CI
  
} #function


#fill dpred for positive behaviors
for (t in 0:1) {
	for (a in 0:1) {
	dpred<-rbind(dpred,c(as.numeric(predG(t,a,100)[1:3]),t,a,'positive'))
	}
}

colnames(dpred) <- c('mean','lower','upper','time','antisocial_cond','Behavior') 
dpred[,c(1:5)]<-lapply(dpred[1:5],as.numeric)

###############
#get mean of pos, neg desc norm for each indiv, time,  norm (pos or negative0


id_means<-do.call(data.frame,aggregate(response~time+id+antisocial_norm ,data=dcoop,FUN=function(x) c(mean=mean(x),se= sd(x)/sqrt(99))))

id_means<-merge(id_means,wf[,c('id','antisocial')],by='id',all.y=FALSE)


#and then mean, se for each for each time period,  condition
dmeans<-do.call(data.frame,aggregate(response.mean~time +antisocial_norm+antisocial,data=id_means,FUN=function(x) c(mean=mean(x),se= sd(x)/sqrt(99))))


names(dmeans) <- c('time','behavior','antisocial_cond','mean_response','se') #behavior = antisocial_norm
dmeans$behavior <- ifelse(dmeans$behavior==1,'negative','postive') #if antisocial norm was 1, behavior is now negative

#revert scale for antisocial norms
dmeans$mean_response <-ifelse(dmeans$behavior=='negative',6-dmeans$mean_response,dmeans$mean_response)

#####################
#plot predictions alongside means

require(patchwork)

theme_set(theme_bw(13))
pd <- position_dodge(0.2)


#first prosocial condition plot then add in antisocial 

#define error bars for means; subset on antisocial_cond
mP<- subset(dmeans, antisocial_cond==0)
#define error bars for means
limits <- aes(x=mP$time +0.1,ymax = mP$mean_response + mP$se, ymin=mP$mean_response - mP$se)

gp<-ggplot(subset(dpred,antisocial_cond==0), aes(x=time, y=mean, color=Behavior)) + 
  geom_errorbar(aes(ymin=lower, ymax=upper), width=.1) +
  geom_line() +
  geom_point() + 	#CI for mod pred
  geom_point(x=mP$time + 0.1 ,y=mP$mean_response,col='gray') + 	#means
  geom_errorbar(limits, width=.1,col='gray') +	 #SE of means
  scale_x_continuous(name='',limits=c(-0.5,1.5),breaks=c(0,1),labels=c('Own','X'))+
  scale_y_continuous(name='',limits=c(1,5),breaks=c(1:5),labels=c('No one','A few','About half','Most','Everyone'))+ theme(legend.position="none") +
  labs(title = "A") +
  theme(plot.margin = margin(0, 0, 0, 0, "pt"),
        panel.grid.minor = element_blank(),
        legend.position="none",
        axis.text = element_text(face="bold"),
  )

#antisocial plot
#define error bars for means; subset on antisocial_cond
mA<- subset(dmeans, antisocial_cond==1)
limits <- aes(x=mA$time +0.1,ymax = mA$mean_response + mA$se, ymin=mA$mean_response - mA$se)

ga<-ggplot(subset(dpred,antisocial_cond==1), aes(x=time, y=mean, color=Behavior)) + 
  geom_errorbar(aes(ymin=lower, ymax=upper), width=.1) +
  geom_line() +
  geom_point() + 	#CI for mod pred
  geom_point(x=mA$time + 0.1 ,y=mA$mean_response,col='gray') + 	#means
  geom_errorbar(limits, width=.1,col='gray') +	#SE of means
  
  scale_x_continuous(name='',limits=c(-0.5,1.5),breaks=c(0,1),labels=c('Own','X'))+ scale_y_continuous(name='',limits=c(1,5),breaks=c(1:5))+ #theme(legend.position="none") +
  labs(title = "B") +
  theme(plot.margin = margin(0, 0, 0, 0, "pt"),
        panel.grid.minor = element_blank(),
        axis.text = element_text(face="bold"),
        axis.text.y=element_blank(),
        axis.ticks.y = element_blank(),
        axis.line.y = element_blank(),
        axis.title.y = element_blank(),
        axis.ticks.length.y = unit(0, "pt"))

gp + ga


###############
###############
###############
#Regression analyses for number quarters given dependent upon Neighborhood (Own or X), condition, norms, affect, number of years in neighborhood

wf<-read.csv('S1 Dataset.csv')

require(rstan)
require(glmer2stan)
require(ggplot2)
require(MASS)

#put data in long format
r<-dim(wf)[1]
wflong<-as.data.frame(rbind(wf,wf))
wflong$time<-c(rep(0,times=r),rep(1,times=r))
wflong$dggave <- ifelse(wflong$time==0,13-wflong$DG1kept,13-wflong$DG2kept)
wflong$dgkept<-ifelse(wflong$time==0,wflong$DG1kept,wflong$DG2kept)

#for stan, need ids to be consecutive integers starting from 1
#also for number of quarterers given; dggave_stan is dggave plus 1 b/c stan wants starting from 1
wflong$dggave_stan <- wflong$dggave +1 
wflong$dgkept_stan <- wflong$dgkept +1
wflong$id_index <- c(1:r,1:r)

#create desc norm variables for each neighborhood, scale for easier interpretation regression coef
wflong$desc_norm_by_nhood <- ifelse(wflong$time==0, wflong$norm_int, wflong$norm_int+wflong$norm_slope)

wflong$desc_norm_by_nhood_sc<-scale(wflong$desc_norm_by_nhood)

####note that variable 'time' is the same as neighborhood; ie, time=0 is Own Neighborhood, time=1 is Nhood X

######
###Analysis of DG behavior with subsets of data for easier interpretation of OR or variables for which we only have data for one neighborhood; results in text
###only Nhood X
summary(polr(as.factor(DG2kept)~ boy  + antisocial ,data=wf))


###only Prosocial condition for easier interpretation ORs; effect condition on quarters given 
wflongs<-subset(wflong,antisocial==0)
#need IDs as consecutive integers for stan
wflongs$id_index<-c(1:50,1:50)
pg<- glmer2stan( dggave_stan~ boy + time +(1 | id_index),data=wflongs, family="ordered", varpriors="weak", chains=4,iter=4000, warmup=2000 )
traceplot(pg)
stanmer(mpg)

# run one chain 
pg<- glmer2stan( dggave_stan~ boy + time +(1 | id_index),data=wflongs, family="ordered", varpriors="weak")

###desc norms and quarters given in Own Nhood alone
wfON<-subset(wflong,time==0)

#desc norms within Own Nhood (estimated participant intercepts) already scaled to mean 0, SD 1
summary(polr(as.factor(DG1gave)~ boy  + norm_int,data=wfON)) #norm_int is estimated of paticipant intercept for desc norms


##desc norms and quarters given in Nhood X alone
wflongNX<-subset(wflong,time==1) 

#scale desc norms in Nhood X 

wflongNX$norm_nhoodx <-  wflongNX$norm_int + wflongNX$norm_slope #this is desc norm in nhood x
wflongNX$norm_nhoodx_sc<-scale(wflongNX$norm_nhoodx)

summary(polr(as.factor(DG2gave)~ boy  + desc_norm_by_nhood_sc ,data=wflongNX))


##does years child lived in neighborhood affect giving in DG1? compare 
#'years.nhood' is number of years parents have lived there; put upper limit equal to child's age
wf$years.child.nhood<-ifelse(wf$years.nhood>wf$age_use,wf$age_use,wf$years.nhood)

summary(polr(as.factor(DG1gave)~ 1 ,data=wf))
summary(polr(as.factor(DG1gave)~ years.child.nhood ,data=wf))

#small improvement in AIC (<2) and large std error for years.child.nhood compared to estimate 


################################
########Figure 4 and S2 Table: 
################################

#note that library 'rethinking' cannot be loaded when using glmer2stan
detach("package:rethinking", unload=TRUE) #if necessary

#stepwise model assessment, effect of condition on DG behavior

dgm0<-glmer2stan(dggave_stan~ 1,data=wflong, family="ordered",chains=4,iter=4000,warmup=2000)
traceplot(dgm0)
stanmer(dgm0)

dgm1<-glmer2stan(dggave_stan~ age_use,data=wflong, family="ordered",chains=4,iter=4000,warmup=2000)
traceplot(dgm1)
stanmer(dgm1)

#removing age

dgm2<-glmer2stan(dggave_stan~ boy,data=wflong, family="ordered",chains=4,iter=4000,warmup=2000)
traceplot(dgm2)
stanmer(dgm2)

dgm3<-glmer2stan(dggave_stan~ boy + time,data=wflong, family="ordered",chains=4,iter=4000,warmup=2000)
traceplot(dgm3)
stanmer(dgm4)

dgm4<-glmer2stan(dggave_stan~ boy + time +antisocial ,data=wflong, family="ordered",chains=4,iter=4000,warmup=2000)
traceplot(dgm4)
stanmer(dgm4)

dgm5<-glmer2stan(dggave_stan~ boy + time * antisocial ,data=wflong, family="ordered",chains=4,iter=4000,warmup=2000)
traceplot(dgm5)
stanmer(dgm5)

dgm6<-glmer2stan(dggave_stan~ boy + time * antisocial + (1 | id_index),data=wflong, family="ordered", varpriors="weak",chains=4,iter=4000,warmup=2000)
traceplot(dgm6)
stanmer(dgm6)

###DIC strong support for interaction between Neighborhood and Condition (ie time * antisocial), varying intercepts for individuals


#posterior predictions for dgm6 for Figure 4
####
e<-extract(dgm6)
post<-list()
pseq<- 1:length(names(e))
for (i in pseq) {name<-names(e)[i];post[[name]]<-extract(dgm6,name,permuted=TRUE)[[1]]}

newdata <- wflong

#create dataframe for predictions
dpred<-data.frame(matrix(nrow = 0, ncol = 5)) 

require(rethinking) 
predG <- function( t,a,n) { 
  
  tmp <- subset(newdata,time==t & antisocial==a)   
  rw<-dim(tmp)[1];
  x<- rep(0,n)
  
  for (j in 1:n) { #loop over samples from posterior
    
    yhat <- sapply(1:rw ,  # over rows in tmp
                   function(k) {
                     
                     phi <-  post$beta_antisocial[j]*a  +  post$beta_time[j]*t  +  post$beta_time_X_antisocial[j]*t*a + 
                       post$beta_boy[j]*tmp$boy[k];
                     
                     pr<-dordlogit( 1:14 , a=as.numeric(post$cutpoints[j,1:13]) , phi=phi)
                     sum(pr*(1:14))
                     
                   }) #k, sapply
    
    #store predicted mean for this post sample
    x[j] <- mean(yhat)
  } # j 
  
  c(mean(x), PCI(x,prob=0.95))
  
} #function

#delete 1 from prediction because added 1 for Stan
#}
for (t in 0:1) {
	for (a in 0:1) {
	dpred<-rbind(dpred,c(as.numeric(predG(t,a,100)[1:3]) - 1,t,a))
	}
}

#predictions; t=0 is Own Neighborhood; t=1 Neighborhood X; a=0 is prosocial Neighborhood X; a=1 is antisocial Neighborhood X
colnames(dpred) <- c('mean','lower','upper','time','condition') 
dpred[,c(1:4)]<-lapply(dpred[1:4],as.numeric)
dpred$condition<-ifelse(dpred$condition==1,'antisocial','prosocial')


#################plot raw  data alongside predictions

require(ggplot2)
theme_set(theme_bw(13))
pd <- position_dodge(0.1)


#table of observations—counts of quarters given by condition, time (own Neighborhood or Neighborhood X)
t1<-as.data.frame(xyTable(wf$antisocial,wf$DG1gave,digits=2))
t2<-as.data.frame(xyTable(wf$antisocial,wf$DG2gave,digits=2))
t1$condition<-ifelse(t1$x==1,'antisocial','prosocial')
t2$condition<-ifelse(t2$x==1,'antisocial','prosocial')

#plot predictions
ggplot(dpred, aes(x=time, y=mean, colour=condition)) + 
  geom_errorbar(aes(ymin=lower, ymax=upper), width=.1, position=pd) +
  geom_line(position=pd) +  geom_point(position=pd)+ theme_bw() + theme(panel.grid.minor = element_blank()) +
  scale_x_continuous(name='',limits=c(-0.5,1.5),breaks=c(0,1),labels=c('Own','X')) +
  scale_y_continuous(name='',limits=c(0,13),breaks=c(0:13),labels=c(0:13)) +  
  #add in raw data
  geom_point(data=t1, aes(x = rep(0,times=16),y = y,size=number,color=condition,alpha=0.2),position=pd) +  
  geom_point(data=t2, aes(x = rep(1,times=20),y = y,size=number,color=condition,alpha=0.2),position=pd) + 
  scale_alpha(guide = 'none') + 
  theme(legend.key = element_blank())+theme(text = element_text(size=12))+theme(axis.text.x  = element_text(size=12)) 


########
#Table S3 Model 2
#model that looks at effect of condition on giving
stanmer(dgm6)


#######
#add effect of desc norms on giving to model

dgm7<-glmer2stan(dggave_stan~ boy + desc_norm_by_nhood_sc +(1 | id_index),data=wflong, family="ordered", varpriors="weak",chains=4,iter=4000,warmup=2000)
traceplot(dgm7)
stanmer(dgm7)

#run with one chain
dgm7<-glmer2stan(dggave_stan~ boy + desc_norm_by_nhood_sc +(1 | id_index),data=wflong, family="ordered", varpriors="weak")

#DIC 645 much lower than model with time * antisocial; add back in

###Table S3 Model 1

dgm8<-glmer2stan(dggave_stan~ boy + time * antisocial + desc_norm_by_nhood_sc +(1 | id_index),data=wflong, family="ordered", varpriors="weak",chains=4,iter=4000,warmup=2000) 
traceplot(dgm8)
stanmer(dgm8)

###Table S3 Model 3; lower DIC than without norm 
dgm8<-glmer2stan(dggave_stan~ boy + time * antisocial + desc_norm_by_nhood_sc +(1 | id_index),data=wflong, family="ordered", varpriors="weak") 
stanmer(dgm8) 


########
###Effect of affect on giving in Nhood X
###want to know whether decrease in quarters given in Nhood X by those in 
###antisocial condition can be explained by negative affect

###are children in Antisocial condition sadder in Nhood X than those in Prosocial condition?
summary(polr(as.factor(x2.sad)~ 1 ,data=wf))
summary(polr(as.factor(x2.sad)~ antisocial ,data=wf))

###yes
###does negative affect predict giving in Nhood X?

summary(polr(as.factor(DG2gave)~ boy ,data=wf))
summary(polr(as.factor(DG2gave)~ boy + x2.sad ,data=wf))
###DIC support for inclusion of negative affect. . 


#include desc norms in nhood X in model
wf$norm_nhoodx <-  wf$norm_int + wf$norm_slope #this is desc norm in nhood x
wf$norm_nhoodx_sc<-scale(wf$norm_nhoodx)

summary(polr(as.factor(DG2gave)~ boy + x2.sad + as.numeric(norm_nhoodx_sc),data=wf))


###################
#Figure 5 
#Relationship between change in perceived descriptive cooperative norms (from Own #Neighborhood to Neighborhood X) and change in number of quarters given in DG
###################

###first get individual estimates of perception of neighborhood norms, change in perception between Own and X
###use dataframe 'dcoop' from Figure 3 code, with row for each of twenty responses (five items, actor either adult or kid, two times (Neighborhood Own and Neighborhood X)) per individual
###make sure ids ('id_index') are integers starting from 1
###use model m10 used for Figure 3 but exclude condition; estimates for individual intercepts will give estimate of individual's 
###perception of norms in Nhood Own and slope for time on individual gives estimate of change in perception between Own, X

require(MASS)
require(dplyr)
require(reshape)
require(rstan)
require(glmer2stan)
require(ggplot2)
require(dplyr)
require(boot)

detach("package:rethinking", unload=TRUE) #note cannot run glmer2stan if rethinking is loaded

###Model 3 from Table 2
m_nocond<- glmer2stan(response ~ time +  age_use + adult + (time|id_index) + (time|behavior), data=dcoop,family='ordered', varpriors='weak', sample=TRUE )


###norm_slope from m_nocond gives us estimate of individual change in perception of neighborhood norms (change between Own and X)

#get varef ests for indivs;
#id_index plus expectation, std dev, of varying intercepts and slopes for individuals, std dev 

vf<-varef(m_nocond)
v<-as.data.frame(cbind(c(1:99), vf$expectation$id_index, vf$stddev$id_index))

# rename and merge with other variables for plotting
names(v)<-c('id_index','norm_int','norm_slope','norm_int_sd','norm_slope_sd')
tmp<-subset(wf,select=c('id','id_index','antisocial','boy','age_use','deltaDG','DG1gave'))
v<-merge(v,tmp)

#plot change in number quarters given against estimated change in norms 

#jitter change in DG for observability
v$deltDGjit <- jitter(v$deltaDG,amount=0.35)


plot(deltDGjit ~ norm_slope, data=subset(v,antisocial==1 &DG1gave>=7),col="#FF6666",pch=21,xlim=c(-12,12),ylim=c(-12,12), axes=FALSE, frame.plot=TRUE, xlab="", ylab="")
axis(side =2,tick=TRUE,col='gray',at = c(-12:12),labels =rep('',times=25))

points(deltDGjit ~ norm_slope, data=subset(v,antisocial==1 &DG1gave<7),col="#FF6666",pch=20)
points(deltDGjit ~ norm_slope, data=subset(v,antisocial==0 &DG1gave>=7),col="#0099CC",pch=21 )
points(deltDGjit ~ norm_slope, data=subset(v,antisocial==0 &DG1gave<7),col="#0099CC",pch=20)

arrows(1, -15, 12, -15, xpd = TRUE,length=0.1, lwd=1.5)
arrows(-1, -14, -12, -14, xpd = TRUE,length=0.1, lwd=1.5)


mtext("X more cooperative", side=1, line=2.3, adj =1) 
mtext("X less cooperative", side=1, line=1.3,adj =0 ) 

arrows(-14.75,1, -14.75,12,  xpd = TRUE,length=0.1, lwd=1.5)
arrows(-14, -1, -14, -12, xpd = TRUE,length=0.1, lwd=1.5)

mtext("Gave more quarters in X", side=2, line=2.3, adj =1) 
mtext("Gave fewer quarters in X", side=2, line=1.6,adj =0 ) 

abline(v=0,col='gray')
abline(h=0,col='gray')

#prediction line
delta <- lm(deltaDG ~ norm_slope+I(norm_slope^2),data=v)

require(rethinking)
#sample from posterior density of fit model assuming multivariate normal density
post <- sample.qa.posterior(delta,n=100)
names(post)[3]<-'sqn'

#for changes in norms from -2.5 to 1.5
delta_norm.seq <-seq(from=-12,to=8,by=0.5)
mu <- sapply(delta_norm.seq, function(x) mean( post$Intercept + post$norm_slope*x + post$sqn*x^2) )
mu.ci <- sapply( delta_norm.seq , function(x) PCI( post$Intercept + post$norm_slope*x + post$sqn*x^2,prob=0.95) )

lines( delta_norm.seq , mu,col='black' )
shade( mu.ci , delta_norm.seq )

#legend
legend(7,12,c("antisocial","prosocial"), # puts text in the legend
       pch=c(20,20), # gives the legend appropriate symbols (lines)
       col=c("#FF6666","#0099CC"),title="Condition") # gives the legend lines the correct color and width


#proportion variance explained by model
#quadratic relationship between change in quarters, change in norms

rsqboot<-boot(v,function(data,indices)summary(lm(deltaDG~norm_slope+ I(norm_slope^2),data[indices,]))$r.squared,R=10000)

rsqboot$t0
quantile(rsqboot$t,c(0.025,0.975))


########################################
#Supplementary Figure 1
#parental desire of prosocial behavior in children (PDI) and DG contributions
########################################


###we have data from three questions on importance of prosocial behavior in children; likert-scale response 1-7
###do parents’ beliefs help explain children’s DG behavior, suggesting parental influence?

library(rstan)
library(glmer2stan)
library(ggplot2)
library(MASS) 
library(reshape2) 
library(reshape) 

wf<-read.csv('S1 Dataset.csv')

###we can imagine a sex-based difference in desire for child prosociality, where the parents of girls care more about them being “nice”
###thus try "boy” in model as descriptive variable

#get dataframe with variables of interest in long format for repeat responses
ppro<-subset(wf, select=c('id','boy','child.cheer','child.help','child.care'))
ppro<-melt(ppro,id=c('id','boy'))

r<-dim(ppro)[1]

#for stan, ids must be consecutive integers starting from 1 (make sure behavior and is also integer)
ppro$id_index <- rep(1:99,times=3) 
names(ppro)[3:4] <- c('behavior','response')
ppro$behavior<-as.integer(factor(ppro$behavior))

###because of little variation in parent responses. . 
require(lattice)
histogram( ~response | behavior, data=ppro)

###and corresponding difficulty fitting in ordered logit model,
###collapsing parent responses into binary variable; 7 on scale of 1 to 7  equals 1, otherwise 0

ppro$response_bi <- ifelse( ppro$response == 7, 1, 0)

#only three different behaviors; instead of using varying intercepts for behaviors, will create fixed effects for behaviors 2 and 3
ppro$behavior2<-ifelse(ppro$behavior==2,1,0)
ppro$behavior3<-ifelse(ppro$behavior==3,1,0)

#model comparison
#make sure package “rethinking” not loaded when running glmer2stan
detach("package:rethinking", unload=TRUE)

m_p0 <-glmer2stan(response_bi~ 1,data=ppro, family="binomial",chains=4,iter=4000,warmup=2000)
traceplot(m_p0)
stanmer(m_p0)

m_p1 <-glmer2stan(response_bi~ boy,data=ppro, family="binomial",chains=4,iter=4000,warmup=2000)
traceplot(m_p1)
stanmer(m_p1)

m_p2 <- glmer2stan(response_bi~ boy + (1|id_index),data=ppro, family="binomial",varpriors='weak',chains=4,iter=6000,warmup=3000)
traceplot(m_p2)
stanmer(m_p2)


###try model with varying intercepts for individuals (ie, parents) and fixed effects for behaviors and for boy; parents of boys placed less importance on their child’s prosociality

m_p3 <-glmer2stan(response_bi~ boy + behavior2 +behavior3 + (1|id_index),data=ppro, family='binomial',varpriors='weak',chains=4,iter=6000,warmup=3000)
traceplot(m_p3)
stanmer(m_p3)

###far greater support for this model


#run one long chain and add varef ests for individual parents to data frame; this is parental score for PDI 
m_p3 <-glmer2stan(response_bi~ boy + behavior2 +behavior3 + (1|id_index),data=ppro, family='binomial',varpriors='weak')

v<-as.data.frame(cbind(ppro$id[1:99],(varef(m_p3)$expectation$id_index)))
names(v)<-c('id','parent_pros_index')
wf<-merge(wf,v)

#data in long format for repeat DG observations
r<-dim(wf)[1]
wflong<-as.data.frame(rbind(wf,wf))
wflong$time<-c(rep(0,times=r),rep(1,times=r))
wflong$dggave <- ifelse(wflong$time==0,13-wflong$DG1kept,13-wflong$DG2kept)

#for stan, need ids and responses in DG to be consecutive integers starting from 1
wflong$dggave_stan <- wflong$dggave +1 
wflong$id_index <- c(1:r,1:r)
wflong$parent_pros_index<-as.numeric(wflong$parent_pros_index)

###does parent desire for child prosociality index explain DG behavior, changes in DG behavior at t1 dependent upon condition?
#model comparison

dg_child.proindex0<-glmer2stan(dggave_stan ~ boy + age_use + time * antisocial + (1|id_index),data=wflong, family="ordered", varpriors="weak",chains=4,iter=4000,warmup=2000)
traceplot(dg_child.proindex0)
stanmer(dg_child.proindex0)

dg_child.proindex1<-glmer2stan(dggave_stan ~ boy + age_use + time * antisocial + parent_pros_index + (1|id_index),data=wflong, family="ordered", varpriors="weak",chains=4,iter=4000,warmup=2000) 
traceplot(dg_child.proindex1)
stanmer(dg_child.proindex1)


dg_child.proindex2<-glmer2stan(dggave_stan ~ boy + age_use + time * antisocial + parent_pros_index *time + (1|id_index),data=wflong, family="ordered", varpriors="weak",chains=4,iter=4000,warmup=2000) 
traceplot(dg_child.proindex2)
stanmer(dg_child.proindex2)

dg_child.proindex3<-glmer2stan(dggave_stan ~ boy + age_use + time * antisocial + parent_pros_index *antisocial + (1|id_index),data=wflong, family="ordered", varpriors="weak",chains=4,iter=4000,warmup=2000) 
traceplot(dg_child.proindex3)
stanmer(dg_child.proindex3)

dg_child.proindex4<-glmer2stan(dggave_stan ~ boy + age_use + time * antisocial * parent_pros_index + (1|id_index),data=wflong, family="ordered", varpriors="weak",chains=4,iter=6000,warmup=3000) 
traceplot(dg_child.proindex4)
stanmer(dg_child.proindex4)


###support for inclusion of parent desire for child prosociality, interaction with time (Own Neighborhood or Nhood X) and condition

#run dg_child.proindex4 again

dg_child.proindex4<-glmer2stan(dggave_stan ~ boy + age_use + time * antisocial * parent_pros_index + (1|id_index),data=wflong, family="ordered", varpriors="weak") 

#extract samples from posterior
post<-list()
pseq<- 1:(length(dg_child.proindex4@par_dims)-3)
for (i in pseq) {name<-names(dg_child.proindex4@par_dims)[i];post[[name]]<-rstan::extract(dg_child.proindex4,name,permuted=TRUE)[[1]]}


#create new dataframe for predictions
newdata <- wflong

#"low" desire for child to be prosocial, across both times and conditions 
#get median split 
med<-median(as.numeric(wf$parent_pros_index))

#create dataframe for predictions
dpred<-data.frame(matrix(nrow = 0, ncol = 6)) 


#below median
require(rethinking)
predG <- function(t,a, n) { 
  
  tmp<-subset(newdata, time==t&antisocial==a&parent_pros_index<med)   
  rw<-dim(tmp)[1];
  x<- rep(0,n)
  
  for (j in 1:n) { #loop over samples from posterior
    
    yhat <- sapply(1:rw ,  #over rows in tmp
                   function(k) {
                     
                     phi <- post$beta_boy[j]*tmp$boy[k] + post$beta_age_use[j]*tmp$age_use[k] +  
                       post$beta_time[j]*t + post$beta_antisocial[j]*a  +
                       post$beta_parent_pros_index[j]*tmp$parent_pros_index[k] +
                       post$beta_time_X_antisocial[j]*t*a + 
                       post$beta_time_X_parent_pros_index[j]*t*tmp$parent_pros_index[k] +
                       post$beta_antisocial_X_parent_pros_index[j]*a*tmp$parent_pros_index[k] +
                       post$beta_time_X_antisocial_X_parent_pros_index[j]*t*a*tmp$parent_pros_index[k];
                     
                     pr<-dordlogit(1:13, a=as.numeric(post$cutpoints[j,1:13]) , phi=phi)
                     sum(pr*(1:13))
                     
                   }) #k, sapply
    
    #store predicted mean for post sample
    x[j] <- mean(yhat) -1; #subtract one because for response for Stan added 1 to get consecutive integers starting at 1 
  } # j 
  
  c(mean(x), PCI(x,prob=0.95))
  
} #function


for (t in 0:1) {
	for (a in 0:1) {
	dpred<-rbind(dpred,c(as.numeric(predG(t,a,100)[1:3]),t,a,'low PDI'))
	}
}


#"high” desire for child prosociality, both times and conditions
predG <- function(t,a,n) { 
  
  tmp <- subset(newdata,time==t & antisocial==a & parent_pros_index>=med)   
  rw<-dim(tmp)[1];
  x<- rep(0,n)
  
  for (j in 1:n) { #loop over samples from posterior
    
    yhat <- sapply(1:rw ,  # over rows in tmp
                   function(k) {
                     
                     phi <- post$beta_boy[j]*tmp$boy[k] + post$beta_age_use[j]*tmp$age_use[k] +  
                       post$beta_time[j]*t + post$beta_antisocial[j]*a  +
                       post$beta_parent_pros_index[j]*tmp$parent_pros_index[k] +
                       post$beta_time_X_antisocial[j]*t*a + 
                       post$beta_time_X_parent_pros_index[j]*t*tmp$parent_pros_index[k] +
                       post$beta_antisocial_X_parent_pros_index[j]*a*tmp$parent_pros_index[k] +
                       post$beta_time_X_antisocial_X_parent_pros_index[j]*t*a*tmp$parent_pros_index[k];
                     
                     pr<-dordlogit(1:13 , a=as.numeric(post$cutpoints[j,1:13]), phi=phi)
                     sum(pr*(1:13))
                     
                   }) #k, sapply
    
    
    #store predicted mean for this post sample
    x[j] <- mean(yhat) -1;
  } # j 
  
  c(mean(x), PCI(x,prob=0.95))
  
} #function


for (t in 0:1) {
	for (a in 0:1) {
	dpred<-rbind(dpred,c(as.numeric(predG(t,a,100)[1:3]),t,a,'high PDI'))
	}
}

colnames(dpred) <- c('mean','lower','upper','time','condition','par.desire.pro') 
dpred$condition <- ifelse(dpred$condition==1,'antisocial','prosocial')
dpred$condition_by_PDI<-paste(d1$condition, d1$par.desire.pro,sep=', ')
dpred[,c(1:4)]<-lapply(dpred[1:4],as.numeric)


#####################
#plot predictions alongside means

#get mean, SE of dggave for each time period, condition, PDI hi or low
wflong$hi_PDI<-ifelse(wflong$parent_pros_index>=med,1,0)

dmeans<-do.call(data.frame,aggregate(dggave~time+antisocial +hi_PDI,data=wflong,FUN=function(x) c(mean=mean(x),se=std.error(x))))

theme_set(theme_bw(13))
pd <- position_dodge(0.5)

#first prosocial condition plot then add in antisocial 
#subset of means of DG contributinos for prosocial condition
dmeansP<-subset(dmeans,antisocial==0)

#define error bars for means
limits <- aes(x=dmeansP$time +0.05,ymax = dmeansP$dggave.mean + dmeansP$dggave.se, ymin=dmeansP$dggave.mean - dmeansP$dggave.se)

gp<-ggplot(subset(dpred,condition=='prosocial'), aes(x=time, y=mean, color=par.desire.pro)) + 
  geom_errorbar(aes(ymin=lower, ymax=upper), width=.1,position=pd) +
  geom_line(position=pd) +
  geom_point(position=pd) + 	#CI for mod pred
  geom_point(x=dmeansP$time + 0.05 ,y=dmeansP$dggave.mean,col='gray') + 
  geom_errorbar(limits, width=.1,col='gray') +
  
  scale_x_continuous(name='',limits=c(-0.5,1.5),breaks=c(0,1),labels=c('Own','X'))+scale_y_continuous(name='quarters given in DG',limits=c(0,13),breaks=c(0:13),labels=c(0:13)) +
  
  theme(legend.position="none") +
  labs(title = "A") +
  theme(plot.margin = margin(0, 0, 0, 0, "pt"),
        panel.grid.minor = element_blank(),
        legend.position="none",
        axis.text = element_text(face="bold"),
  )


#antisocial plot
#define error bars for means
dmeansA<-subset(dmeans,antisocial==1)

#define error bars for means
limits <- aes(x=dmeansA$time +0.05,ymax = dmeansA$dggave.mean + dmeansA$dggave.se, ymin=dmeansA$dggave.mean - dmeansA$dggave.se)

ga<-ggplot(subset(dpred,condition=='antisocial'), aes(x=time, y=mean, color=par.desire.pro)) + 
  geom_errorbar(aes(ymin=lower, ymax=upper), width=.1,position=pd) +
  geom_line(position=pd) +
  geom_point(position=pd) + 	#CI for mod pred
  geom_point(x=dmeansA$time + 0.05 ,y=dmeansA$dggave.mean,col='gray') + 
  geom_errorbar(limits, width=.1,col='gray') +
  
  scale_x_continuous(name='',limits=c(-0.5,1.5),breaks=c(0,1),labels=c('Own','X'))+scale_y_continuous(name='quarters given in DG',limits=c(0,13),breaks=c(0:13),labels=c(0:13)) + scale_color_discrete(name='PDI')+
  labs(title = "B") +
  theme(plot.margin = margin(0, 0, 0, 0, "pt"),
        panel.grid.minor = element_blank(),
        axis.text = element_text(face="bold"),
        axis.text.y=element_blank(),
        axis.ticks.y = element_blank(),
        axis.line.y = element_blank(),
        axis.title.y = element_blank(),
        axis.ticks.length.y = unit(0, "pt"))

gp + ga


######S2 Fig
###potential influence of person in room on child answers and DG behavior
######

require(reshape2)
require(lme4)
require(ggplot2)
require(ggstance)

wf<-read.csv('S1 Dataset.csv')

#need to change direction of entered wrong age, mult res incorrect
wf$entered_right_age <-ifelse(wf$entered_wrong_age==1,0,1)
wf$mult.res_c_correct <-ifelse(wf$mult.res_c_incorrect==1,0,1)


#dataset with participant variables of interest plus responses for correct/incorrect answers
cc <- subset(wf,select=c('id','boy','age_use','person_room','person_involved','person_adult','entered_right_age','mult.res_c_correct','dragged.balloons','num.balloons.correct',
                         'x1.num.q.correct','x1.q.otherchild.correct','x1.child.nhood.correct','x1.prizes.correct','click_correct','x2.num.q.correct','x2.q.otherchild.correct',
                         'x2.child.nhood.correct','x2.prizes.correct'))

cc$click_correct[is.na(cc$click_correct)]<-0 #now either clicked in wrong area or did not click are both wrong 

cc$person_involved[is.na(cc$person_involved)]<-0 #this makes it so that 0 means either no one in room or person in room was not involved

cc2 <- melt(cc, id.vars = c('id','boy','age_use','person_room','person_involved','person_adult'))

#want to see whether effect of 'person_room' on number correct responses. use 'person_adult;' only two of 21 #kids who said there was someone in room said that person wasn't an adult. only 3 of 99 kids said that person #was interacting with them

#model correct responses to questions with varying intercepts for participants
summary(glmer(value ~ 1 + (1|id), data=cc2, family='binomial'))
summary(glmer(value ~ age_use +  (1|id), data=cc2, family='binomial'))
summary(glmer(value ~ boy + (1|id), data=cc2, family='binomial'))

#neither of these improve model fit

summary(glmer(value ~ person_adult + (1|id), data=cc2, family='binomial'))

#check anyways person_room and person_involved
summary(glmer(value ~ person_room + (1|id), data=cc2, family='binomial'))
summary(glmer(value ~ person_involved + (1|id), data=cc2, family='binomial'))

#nor these. AIC of 523 compared to model with just varying intercepts (AIC=522)
#for both, standard error much larger than point estimate for coefficient


###plot number correct responses for each question; color by whether adult in room

levels(cc2$variable)<-c(1:13)

names(cc2)[names(cc2)=='variable']<-'question'
names(cc2)[names(cc2)=='value']<-'response'

cc2$response<-factor(cc2$response , levels=c(1,0))
levels(cc2$response)<-c('correct','incorrect')

cc2$person_adult<-factor(cc2$person_adult, levels=c(1,0))
levels(cc2$person_adult)<-c('yes','no')

#for scatterplot, treat NAs for 'child.nhood.correct' as incorrect; these were instances in which the child did not
#correctly answer that another child would receive the quarters and so they did not get this question

cc2$response[is.na(cc2$response)] <- 'incorrect'

ggplot(cc2,aes(question,response))
p+theme_grey()+theme_grey() + geom_count(aes(color=person_adult),position=position_dodgev(0.15))+ scale_color_discrete(name='adult in room \nduring study') +theme(text = element_text(size=12))+theme(axis.text.x  = element_text(size=12)) +theme(axis.text.y  = element_text(size=12)) +theme(axis.title = element_text(face="bold"))

#note that questions 7 and 12 are x1.child.nhood.correct and x2.child.nhood.correct


#######adult in room and giving

detach("package:rethinking", unload=TRUE)

ga1<- glmer2stan(dggave_stan~ boy + (1|id_index),data=wflong, family="ordered", varpriors="weak", chains=4,iter=4000,warmup=2000)
traceplot(ga1)
stanmer(ga1)
 
ga2<-glmer2stan(dggave_stan~ boy + time * antisocial + (1|id_index),data=wflong, family="ordered",varpriors="weak",chains=4,iter=4000,warmup=2000)
traceplot(ga2)
stanmer(ga2)

ga3<-glmer2stan(dggave_stan~ boy + time * antisocial + person_adult + (1|id_index),data=wflong, varpriors="weak",family="ordered",chains=4,iter=4000,warmup=2000)
traceplot(ga3)
stanmer(ga3)


#desc norms for child by neighborhood
wflong$desc_norm_by_nhood <- ifelse(wflong$time==0, wflong$norm_int, wflong$norm_int+wflong$norm_slope)
wflong$desc_norm_by_nhood_sc<-scale(wflong$desc_norm_by_nhood)

###does effect of descriptive norms change when 'person_room' is in the model?
ga4<-glmer2stan(dggave_stan~ boy + time * antisocial + person_adult + desc_norm_by_nhood_sc+ (1|id_index),data=wflong, family="ordered",varpriors="weak",chains=4,iter=4000,warmup=2000)
traceplot(ga4)
stanmer(ga4)

ga4<-glmer2stan(dggave_stan~ boy + time * antisocial + person_adult + desc_norm_by_nhood_sc+ (1|id_index),data=wflong, family="ordered",varpriors="weak")


######################################################
#Supplementary Figure 3: Subset of descriptive cooperative norms for which 
#children received no information in slideshow
#model predictions for effect of condition x time on descriptive norms
#when only using responses for 3 of 5 
#behaviors - behaviors 3 (antisocial=keep), 4, and 5 (prosocial=grocery and elderly)
######################################################

require(rstan)
require(glmer2stan)

#need long format of dataset, 'dcoop' (see code for making Figure 3), with each row a response for a survey question at time 0 (Own Neighborhood) and time 1 (Neighborhood X)

sdcoop<-subset(dcoop,behavior%in% c(3,4,5)) # subset of data with responses for questions 3, 4, and 5
#3 is keep (negative) and 4 and 5 are grocery, recycle (positive)


#model specification and selection
#too few entries in data subset to run varying intercepts and slopes for 'behavior'
#make binary variable, whether behavior is negative (keep)
sdcoop$bn<-ifelse(sdcoop$behavior==3,1,0)


detach("package:rethinking", unload=TRUE) #necessary to run glmer2stan


m_subset0<-glmer2stan(response ~ 1, data=sdcoop,family='ordered',chains=4,iter=4000,warmup=2000)
traceplot(m_subset0)
stanmer(m_subset0)

m_subset1<-glmer2stan(response ~ boy, data=sdcoop,family='ordered',chains=4,iter=4000,warmup=2000)
traceplot(m_subset1)
stanmer(m_subset1)

m_subset2<-glmer2stan(response ~ age_use, data=sdcoop,family='ordered',chains=4,iter=4000,warmup=2000)
traceplot(m_subset2)
stanmer(m_subset2)

m_subset3<-glmer2stan(response ~ age_use + adult, data=sdcoop,family='ordered', chains=4,iter=4000,warmup=2000)
traceplot(m_subset3)
stanmer(m_subset3)

m_subset4<-glmer2stan(response ~ time  + age_use + adult, data=sdcoop,family='ordered', chains=4,iter=4000,warmup=2000)
traceplot(m_subset4)
stanmer(m_subset4)

m_subset5<-glmer2stan(response ~ time+antisocial_cond +age_use + adult, data=sdcoop,family='ordered',chains=4,iter=4000,warmup=2000)
traceplot(m_subset5)
stanmer(m_subset5)

m_subset6<-glmer2stan(response ~ time*antisocial_cond +age_use + adult, data=sdcoop,family='ordered',chains=4,iter=4000,warmup=2000)
traceplot(m_subset6)
stanmer(m_subset6)

###support for addition of 'antisocial' when interaction with time (Neighborhood), not for 'boy'

m_subset7<-glmer2stan(response ~ time*antisocial_cond +age_use + adult + (1 | id_index), data=sdcoop,family='ordered', varpriors='weak',chains=4,iter=4000,warmup=2000)
traceplot(m_subset7)
stanmer(m_subset7)

m_subset8<-glmer2stan(response ~ time*antisocial_cond +age_use + adult  + (time | id_index), data=sdcoop,family='ordered', varpriors='weak',chains=4,iter=4000,warmup=2000)
traceplot(m_subset8)
stanmer(m_subset8)

###strong support for varying intercepts for participant, slope of time on participant
###try adding in effect of negative behavior (behavior 3) alone and in interaction with time and condition

sdcoop$bn <- ifelse(sdcoop$behavior==3,1,0)


m_subset9<-glmer2stan(response ~ time*antisocial_cond +age_use + adult  + bn + (time | id_index), data=sdcoop,family='ordered', varpriors='weak',chains=4,iter=4000,warmup=2000) 
traceplot(m_subset9)
stanmer(m_subset9)


m_subset10<-glmer2stan(response ~ time*antisocial_cond +age_use + adult  + bn*time + (time | id_index), data=sdcoop,family='ordered', varpriors='weak',chains=4,iter=4000,warmup=2000)
traceplot(m_subset10)
stanmer(m_subset10)


m_subset11<-glmer2stan(response ~ time*antisocial_cond +age_use + adult  + bn*antisocial_cond + (time | id_index), data=sdcoop,family='ordered', varpriors='weak',chains=4,iter=4000,warmup=2000)
traceplot(m_subset11)
stanmer(m_subset11)


m_subset12<-glmer2stan(response ~ time*antisocial_cond +age_use + adult  + bn*time*antisocial_cond + (time | id_index), data=sdcoop,family='ordered', varpriors='weak',chains=4,iter=4000,warmup=2000)
traceplot(m_subset12)
stanmer(m_subset12)


###DIC equivalent for models 9 and 10, a bit worse for 11, far worse for full interaction among bn, time, condition 


###for S1 Table
 
#run one chain
m_subset9<-glmer2stan(response ~ time*antisocial_cond +age_use + adult  + bn + (time | id_index), data=sdcoop,family='ordered', varpriors='weak') 


#get predictions for m_subset9
require(rethinking)
#extract samples from posterior
e<-rstan::extract(m_subset9)
post<-list()
pseq<- 1:length(names(e))

for (i in pseq) { name<-names(e)[i];post[[name]]<-rstan::extract(m_subset9,name,permuted=TRUE)[[1]]}

#copy dataframe for making predictions
newdata<-sdcoop

#create dataframe for storing predictions
dpred<-data.frame(matrix(nrow = 0, ncol = 6)) 


######################predictions varying across behaviors (positive or negative), 
#and then condition and time


#antisoc (negative) behaviors

predG <- function(t, a, n) { 
  
  newd <- subset(newdata,time==t & antisocial_cond==a & bn==1) 
  rw<-dim(newd)[1];
  x<- rep(0,n)
  
  
  for (j in 1:n) { #loop over samples from posterior
    
    yhat <- sapply(1:rw,  # over rows in newd
                   function(k) {
                     
                     phi <-	 post$beta_time[j]*t  +  post$beta_antisocial_cond[j]*a  +  
                       post$beta_age_use[j]*newd$age_use[k] + post$beta_adult[j]*newd$adult[k] + 			post$beta_time_X_antisocial_cond[j]*t*a + post$beta_bn[j]*newd$bn[k]; 
                     
                     pr<-dordlogit(1:5,a=as.numeric(post$cutpoints[j,1:4]),phi=phi)
                     sum(pr*(1:5))
                     
                   }) #k, sapply
    
    
    #store predicted mean for this post sample
    x[j] <- mean(yhat) 
  } # j 
  
  c(mean(x), PCI(x,prob=0.95)) #need to change to 95%CI
  
} #function


#here, need to subtract predictions from 6 because reverse coded negative behaviors
for (t in 0:1) {
	for (a in 0:1) {
	dpred<-rbind(dpred,c(6 - as.numeric(predG(t,a,100)[1:3]),t,a,'negative'))
	}
}


#prosocial (positive) behaviors

predG <- function(t,a,n) { 
  
  newd <- subset(newdata,time==t & antisocial_cond==a & bn==0)   
  rw<-dim(newd)[1];
  x<- rep(0,n);
  
  for (j in 1:n) { #loop over samples from posterior
    yhat <- sapply(1:rw ,  # over rows in newd
                   function(k) {
                     
                     phi <-	 post$beta_time[j]*t  +  post$beta_antisocial_cond[j]*a  +  
                       post$beta_age_use[j]*newd$age_use[k] + post$beta_adult[j]*newd$adult[k] + 			post$beta_time_X_antisocial_cond[j]*t*a + post$beta_bn[j]*newd$bn[k]; 
                     
                     pr<-dordlogit(1:5,a=as.numeric(post$cutpoints[j,1:4]),phi=phi)
                     sum(pr*(1:5))
                   } ) #k
    #store predicted mean for this post sample
    
    x[j] <- mean(yhat)
  } # j 
  
  c(mean(x) , PCI(x,prob=0.95)) #need to change to 95%CI
  
} #function


#fill dpred for positive behaviors
for (t in 0:1) {
	for (a in 0:1) {
	dpred<-rbind(dpred,c(as.numeric(predG(t,a,100)[1:3]),t,a,'positive'))
	}
}

colnames(dpred) <- c('mean','lower','upper','time','antisocial_cond','behavior') 
dpred[,c(1:5)]<-lapply(dpred[1:5],as.numeric)


##################get means from raw data for comparison
#get mean of pos, neg desc norm for each indiv, time,  norm (pos or negative)
require(plotrix)

id_means<-do.call(data.frame,aggregate(response~time+id+antisocial_norm ,data=sdcoop,FUN=function(x) c(mean=mean(x),se=std.error(x))))

id_means<-merge(id_means,wf[,c('id','antisocial')],by='id',all.y=FALSE)


#and then mean, se for each for each time period,  condition
dmeans<-do.call(data.frame,aggregate(response.mean~time +antisocial_norm+antisocial,data=id_means,FUN=function(x) c(mean=mean(x),se=std.error(x))))

names(dmeans) <- c('time','behavior','antisocial_cond','mean_response','se') #behavior = antisocial_norm
dmeans$behavior <- ifelse(dmeans$behavior==1,'negative','postive') #if antisocial norm was 1, behavior is now negative

#revert scale for antisocial norms
dmeans$mean_response <-ifelse(dmeans$behavior=='negative',6-dmeans$mean_response,dmeans$mean_response)


#plot predictions alongside means

require(patchwork)

theme_set(theme_bw(13))
pd <- position_dodge(0.2)


#first prosocial condition plot then add in antisocial 

#define error bars for means; subset on antisocial_cond
mP<- subset(dmeans, antisocial_cond==0)

#define error bars for means
limits <- aes(x=mP$time +0.1,ymax = mP$mean_response + mP$se, ymin=mP$mean_response - mP$se)

gp<-ggplot(subset(dpred,antisocial_cond==0), aes(x=time, y=mean, color=behavior)) + 
  geom_errorbar(aes(ymin=lower, ymax=upper), width=.1) +
  geom_line() +
  geom_point() + 	#CI for mod pred
  geom_point(x=mP$time + 0.1 ,y=mP$mean_response,col='gray') + 	#means
  geom_errorbar(limits, width=.1,col='gray') +	 #SE of means
  scale_x_continuous(name='',limits=c(-0.5,1.5),breaks=c(0,1),labels=c('Own','X'))+
  scale_y_continuous(name='',limits=c(1,5),breaks=c(1:5),labels=c('No one','A few','About half','Most','Everyone'))+ theme(legend.position="none") +
  labs(title = "Prosocial") +
  theme(plot.margin = margin(0, 0, 0, 0, "pt"),
        panel.grid.minor = element_blank(),
        legend.position="none",
        axis.text = element_text(face="bold"),
  )

#antisocial plot
#define error bars for means; subset on antisocial_cond
mA<- subset(dmeans, antisocial_cond==1)


limits <- aes(x=mA$time +0.1,ymax = mA$mean_response + mA$se, ymin=mA$mean_response - mA$se)

ga<-ggplot(subset(dpred,antisocial_cond==1), aes(x=time, y=mean, color=behavior)) + 
  geom_errorbar(aes(ymin=lower, ymax=upper), width=.1) +
  geom_line() +
  geom_point() + 	#CI for mod pred
  geom_point(x=mA$time + 0.1 ,y=mA$mean_response,col='gray') + 	#means
  geom_errorbar(limits, width=.1,col='gray') +	#SE of means
  
  scale_x_continuous(name='',limits=c(-0.5,1.5),breaks=c(0,1),labels=c('Own','X'))+ scale_y_continuous(name='',limits=c(1,5),breaks=c(1:5))+ #theme(legend.position="none") +
  labs(title = "Antisocial") +
  ylab("Neighborhood") +
  theme(plot.margin = margin(0, 0, 0, 0, "pt"),
        panel.grid.minor = element_blank(),
        axis.text = element_text(face="bold"),
        axis.text.y=element_blank(),
        axis.ticks.y = element_blank(),
        axis.line.y = element_blank(),
        ##axis.title.y = element_blank(),
	axis.title.y = element_text(face="bold"),
        axis.ticks.length.y = unit(0, "pt"))

gp+ ga


##############
#Correlation between change in desc norms, change in DG behavior when using just subset of desc norms responses (behaviors 3-5) for which there was no info in slideshow
##############

###Model 2 in S1 Table
###leave out condition to get estimates of individual intercepts, slopes for desc. norm measure
m_subset_nocond <-glmer2stan(response ~ time + age_use + adult  + bn + (time | id_index), data=sdcoop,family='ordered', varpriors='weak', sample=TRUE) 


###norm_slope from m_subset_nocond gives us estimate of individual change in perception of neighborhood norms (change between Own and X)

#get varef ests for indivs;
#id_index plus expectation, std dev, of varying intercepts and slopes for individuals, std dev 

vf<-varef(m_subset_nocond)
v<-as.data.frame(cbind(c(1:99), vf$expectation$id_index, vf$stddev$id_index))

# rename and merge with other variables for plotting
names(v)<-c('id_index','subs_norm_int','subs_norm_slope','subs_norm_int_sd','subs_norm_slope_sd')
tmp<-subset(wf,select=c('id','id_index','antisocial','boy','age_use','deltaDG','DG1gave'))
v<-merge(v,tmp)

#plot change in number quarters given against estimated change in norms 

#jitter change in DG for observability
v$deltDGjit <- jitter(v$deltaDG,amount=0.35)


plot(deltDGjit ~ subs_norm_slope, data=subset(v,antisocial==1 &DG1gave>=7),col="#FF6666",pch=21,xlim=c(-12,12),ylim=c(-12,12), axes=FALSE, frame.plot=TRUE, xlab="", ylab="")
axis(side =2,tick=TRUE,col='gray',at = c(-12:12),labels =rep('',times=25))

points(deltDGjit ~ subs_norm_slope, data=subset(v,antisocial==1 &DG1gave<7),col="#FF6666",pch=20)
points(deltDGjit ~ subs_norm_slope, data=subset(v,antisocial==0 &DG1gave>=7),col="#0099CC",pch=21 )
points(deltDGjit ~ subs_norm_slope, data=subset(v,antisocial==0 &DG1gave<7),col="#0099CC",pch=20)

arrows(1, -15, 12, -15, xpd = TRUE,length=0.1, lwd=1.5)
arrows(-1, -14, -12, -14, xpd = TRUE,length=0.1, lwd=1.5)


mtext("X more cooperative", side=1, line=2.3, adj =1) 
mtext("X less cooperative", side=1, line=1.3,adj =0 ) 

arrows(-14.75,1, -14.75,12,  xpd = TRUE,length=0.1, lwd=1.5)
arrows(-14, -1, -14, -12, xpd = TRUE,length=0.1, lwd=1.5)

mtext("Gave more quarters in X", side=2, line=2.3, adj =1) 
mtext("Gave fewer quarters in X", side=2, line=1.6,adj =0 ) 

abline(v=0,col='gray')
abline(h=0,col='gray')

#prediction line
delta <- lm(deltaDG ~ subs_norm_slope+I(subs_norm_slope^2),data=v)

require(rethinking)
#sample from posterior density of fit model assuming multivariate normal density
post <- sample.qa.posterior(delta,n=100)
names(post)[3]<-'sqn'

#for changes in norms from -2.5 to 1.5
delta_norm.seq <-seq(from=-12,to=8,by=0.5)
mu <- sapply(delta_norm.seq, function(x) mean( post$Intercept + post$subs_norm_slope*x + post$sqn*x^2) )
mu.ci <- sapply( delta_norm.seq , function(x) PCI( post$Intercept + post$subs_norm_slope*x + post$sqn*x^2,prob=0.95) )

lines( delta_norm.seq , mu,col='black' )
shade( mu.ci , delta_norm.seq )

#legend
legend(7,12,c("antisocial","prosocial"), # puts text in the legend
       pch=c(20,20), # gives the legend appropriate symbols (lines)
       col=c("#FF6666","#0099CC"),title="Condition") # gives the legend lines the correct color and width


#proportion variance explained by model
#quadratic relationship between change in quarters, change in norms

rsqboot<-boot(v,function(data,indices)summary(lm(deltaDG~subs_norm_slope+ I(subs_norm_slope^2),data[indices,]))$r.squared,R=10000)

rsqboot$t0
quantile(rsqboot$t,c(0.025,0.975))


##############
#S3 Table
##############
#Modeling injunctive norms, Supplementary Table 3

require(car)
require(reshape)
require(dplyr)
require(ggplot2)
require(MASS) 
require(tidyr)

wf<-read.csv('S1 Dataset.csv')

###get injunctive norms responses into long format
###each row is a response
###extract info from question name into separate columns
###change variables time, whether behavior is antisocial, to binary variables
###want each of 5 behaviors represented by integers for modelling
###behaviors:
#1 is litter (negative)
#2 is library (negative)
#3 is keep (negative)
#4 is grocery (positive)
#5 is recycle (positive)
###now recode responses for negative behavior questions (litter, library, keep)
###so that 1=5, 2=4, 3=3, 4=2, 5=1
###then rating of 5 means most cooperative
###also create binary variable for responses; collapse responses into two bins because of minimal variation
###all responses of 5 -> 1 and everything else 0

icoop2<-wf%>%dplyr::select(id, antisocial, age_use, boy, matches("inj")) %>%
		
	tidyr::pivot_longer(cols = c(matches("inj")), values_to = "response", names_to = "question") %>%
	tidyr::separate_wider_delim(question, delim = ".", names = c( "time",  NA, "behavior", "negative_behavior" )) %>%
	dplyr::mutate(time = ifelse(time == "x2", 1, 0), negative_behavior = ifelse(negative_behavior == "neg", 1, 0)) %>%
	dplyr::rename(antisocial_cond = antisocial) %>%
	dplyr::mutate(
					behavior = dplyr::recode(behavior,
					'litter' = 1,
					'library'= 2,
					'keep'   = 3,
					'grocery'= 4,
					'recycle'   = 5)) %>%
	dplyr::mutate(
			response = dplyr::case_when(
      			negative_behavior==1 & response==1 ~ 5,
      			negative_behavior==1 & response==2 ~ 4,
      			negative_behavior==1 & response==4 ~ 2,
      			negative_behavior==1 & response==5 ~ 1,
      			TRUE                          ~ response)) %>%

	dplyr::mutate(response_binary = ifelse(response == 5, 1, 0)) %>%
		as.data.frame()

#will need individuals ids as integers for stan
icoop2$id_index<-as.integer(factor(icoop2$id))


###############
###############
#model selection

im_0<-glmer2stan( response_binary ~ 1,data = icoop2,family='binomial',chains=4,iter=4000,warmup=2000)
traceplot(im_0)
stanmer(im_0)

im_1<-glmer2stan( response_binary ~ boy,data = icoop2,family='binomial',chains=4,iter=4000,warmup=2000)
traceplot(im_1)
stanmer(im_1)

im_2<-glmer2stan( response_binary ~ age_use,data = icoop2,family='binomial',chains=4,iter=4000,warmup=2000)
traceplot(im_2)
stanmer(im_2)

###DIC is approximatley the same for models with boy, age..


im_3<-glmer2stan( response_binary ~ time,data = icoop2,family='binomial',chains=4,iter=4000,warmup=2000 )
traceplot(im_3)
stanmer(im_3)

im_4<-glmer2stan( response_binary ~ time + antisocial_cond ,data = icoop2,family='binomial',chains=4,iter=4000,warmup=2000 )
traceplot(im_4)
stanmer(im_4)

im_5<-glmer2stan( response_binary ~ time * antisocial_cond ,data = icoop2,family='binomial',varpriors='weak',chains=4,iter=4000,warmup=2000 )
traceplot(im_5)
stanmer(im_5)

###slight support for addition of time as sole covariate
###but keep time*antisocial_cond in order to make inferences about stability of injunctive norms

im_6<-glmer2stan( response_binary ~ time*antisocial_cond + (1|id_index),data = icoop2,family='binomial',varpriors='weak',chains=4,iter=4000,warmup=2000 )
traceplot(im_6)
stanmer(im_6))

im_7<-glmer2stan( response_binary ~ time*antisocial_cond + (1|id_index)+(1|behavior),data = icoop2,family='binomial',varpriors='weak',chains=4,iter=6000,warmup=3000 )
traceplot(im_7)
stanmer(im_7)

###DIC shows far more support for model with varying intercepts for participants, behaviors
###still useful to inspect results of model with time*antisocial_cond to see that we can't make any inferences
###about effect of Neighborhood, antisocial condition on injunctive norms; ie, those seem stable


#run model with one chain for inference
im_7<-glmer2stan( response_binary ~ time*antisocial_cond + (1|id_index)+(1|behavior),data = icoop2,family='binomial',varpriors='weak')
stanmer(im_7)


################################
#Model number of helping tasks dependent upon condition, 
#descriptive norms, number of quarters given
################################

wf<-read.csv('S1 Dataset.csv')

###for norms own neighborhood, use estimated cooperative norm index, 'norm_int', which is estimate of participant intercept for desc norms responses
###for norms neighborhood x, use estimate of individual intercept plus estimate of slope for X conditioned on individual 'norm_slope'

###does either condition and/or descriptive cooperative norms in Nhood X predict number of helping tasks completed?
###stepwise model selection; 'ht_fun' is how fun they think the helping task is 
glm(ht_tot_corr ~ 1, data=wf,family='poisson')
glm(ht_tot_corr ~ boy, data=wf,family='poisson')
glm(ht_tot_corr ~ boy + age_use, data=wf,family='poisson')
glm(ht_tot_corr ~ boy + age_use + ht_fun, data=wf,family='poisson')

###does addition of condition or norms in NhoodX improve model fit?
#scale norms for easier interpretation of regression coefs

wf$norm_nhoodx <-  wf$norm_int + wf$norm_slope
wf$norm_nhoodx_sc<-scale(wf$norm_nhoodx)

glm(ht_tot_corr ~ boy + age_use + ht_fun + antisocial, data=wf,family='poisson')
glm(ht_tot_corr ~ boy + age_use + ht_fun + norm_nhoodx_sc, data=wf,family='poisson')

###no. 


###are Own Neighborhood desc norms informative about behavior in helping task?

#scale norms, though already will be very close to mean zero, sd of 1

wf$norm_int_scale<-scale(wf$norm_int)
summary(glm(ht_tot_corr ~ boy + age_use + ht_fun + norm_int_sc, data=wf,family='poisson'))


###number quarters given in Own Nhood, Nhood X

summary(glm(ht_tot_corr ~ boy + age_use + ht_fun + DG1gave, data=wf,family='poisson'))
summary(glm(ht_tot_corr ~ boy + age_use + ht_fun + DG2gave, data=wf,family='poisson'))


###on the other hand, how energized the participant felt at beginning of task, and how sad they felt after NhoodX slideshow might be explanatory

summary(glm(ht_tot_corr ~ boy + age_use + ht_fun + energized, data=wf,family='poisson'))
summary(glm(ht_tot_corr ~ boy + age_use + ht_fun + energized + x2.sad, data=wf,family='poisson'))


###they are

###but doesn't change inferences about norms and giving in Nhood X not being informative
summary(glm(ht_tot_corr ~ boy + age_use + ht_fun + energized + x2.sad + norm_nhoodx_scale, data=wf,family='poisson'))
summary(glm(ht_tot_corr ~ boy + age_use + ht_fun + energized + x2.sad + DG2gave, data=wf,family='poisson'))


##############################
#####
#Effect of condition on affect
##############################

wf<-read.csv('S1 Dataset.csv')

require(glmer2stan)

#data in long format, repeat affect observations 
r<-dim(wf)[1]
wflong<-as.data.frame(rbind(wf,wf))
wflong$time<-c(rep(0,times=r),rep(1,times=r))


###for stan, need ids to be consecutive integers starting from 1
wflong$id_index <- c(1:r,1:r)

wflong$sad_by_nhood <- ifelse(wflong$time==0, wflong$x1.sad, wflong$x2.sad)

###OL models; sad is on 7-point scale

ma0<- glmer2stan(sad_by_nhood ~ 1,data=wflong, family="ordered",chains=4,iter=4000,warmup=2000) 
traceplot(ma0)
stanmer(ma0)

ma1<- glmer2stan(sad_by_nhood ~ (1|id_index),data=wflong, family="ordered", varpriors="weak",chains=4,iter=4000,warmup=2000)
traceplot(ma1)
stanmer(ma1)

ma2<- glmer2stan(sad_by_nhood ~ boy +(1|id_index),data=wflong, family="ordered", varpriors="weak",chains=4,iter=4000,warmup=2000)
traceplot(ma2)
stanmer(ma2)

ma3<- glmer2stan(sad_by_nhood ~ age_use +(1|id_index),data=wflong, family="ordered", varpriors="weak",chains=4,iter=4000,warmup=2000)
traceplot(ma3)
stanmer(ma3)


###keep age in model

ma4<- glmer2stan(sad_by_nhood ~ age_use + time +(1|id_index),data=wflong, family="ordered", varpriors="weak",chains=4,iter=4000,warmup=2000)
traceplot(ma4)
stanmer(ma4)

ma5<- glmer2stan(sad_by_nhood ~ age_use + time +antisocial +(1|id_index),data=wflong, family="ordered", varpriors="weak",chains=4,iter=4000,warmup=2000)
traceplot(ma5)
stanmer(ma5)

ma6<- glmer2stan(sad_by_nhood ~ age_use + time *antisocial +(1|id_index),data=wflong, family="ordered", varpriors="weak",chains=4,iter=4000,warmup=2000)
traceplot(ma6)
stanmer(ma6)

#rerun with one chain for estimates
ma6<- glmer2stan(sad_by_nhood ~ age_use + time *antisocial +(1|id_index),data=wflong, family="ordered", varpriors="weak")


#################
#Estimating indiv norms without fixed effect for time
#################

detach("package:rethinking", unload=TRUE) #necessary to run glmer2stan


m_nocond_notime<- glmer2stan(response ~ age_use + adult + (time|id_index) + (time|behavior), data=dcoop,family='ordered', varpriors='weak', sample=TRUE )


###norm_slope from m_nocond_notime gives estimate of individual change in perception of neighborhood norms (change between Own and X)

#get varef ests for indivs;
#id_index plus expectation, std dev, of varying intercepts and slopes for individuals, std dev 

vf<-varef(m_nocond_notime)
v<-as.data.frame(cbind(c(1:99), vf$expectation$id_index))

# rename and merge with other variables for plotting
names(v)<-c('id_index','norm_int_notime','norm_slope_notime')
tmp<-subset(wf,select=c('id','id_index','antisocial','boy','age_use','deltaDG','DG1gave'))
v<-merge(v,tmp)

#plot change in number quarters given against estimated change in norms 

#jitter change in DG for observability
v$deltDGjit <- jitter(v$deltaDG,amount=0.35)


plot(deltDGjit ~ norm_slope, data=subset(v,antisocial==1 &DG1gave>=7),col="#FF6666",pch=21,xlim=c(-12,12),ylim=c(-12,12), axes=FALSE, frame.plot=TRUE, xlab="", ylab="")
axis(side =2,tick=TRUE,col='gray',at = c(-12:12),labels =rep('',times=25))

points(deltDGjit ~ norm_slope, data=subset(v,antisocial==1 &DG1gave<7),col="#FF6666",pch=20)
points(deltDGjit ~ norm_slope, data=subset(v,antisocial==0 &DG1gave>=7),col="#0099CC",pch=21 )
points(deltDGjit ~ norm_slope, data=subset(v,antisocial==0 &DG1gave<7),col="#0099CC",pch=20)

arrows(1, -15, 12, -15, xpd = TRUE,length=0.1, lwd=1.5)
arrows(-1, -14, -12, -14, xpd = TRUE,length=0.1, lwd=1.5)


mtext("X more cooperative", side=1, line=2.3, adj =1) 
mtext("X less cooperative", side=1, line=1.3,adj =0 ) 

arrows(-14.75,1, -14.75,12,  xpd = TRUE,length=0.1, lwd=1.5)
arrows(-14, -1, -14, -12, xpd = TRUE,length=0.1, lwd=1.5)

mtext("Gave more quarters in X", side=2, line=2.3, adj =1) 
mtext("Gave fewer quarters in X", side=2, line=1.6,adj =0 ) 

abline(v=0,col='gray')
abline(h=0,col='gray')

#prediction line
delta <- lm(deltaDG ~ norm_slope+I(norm_slope^2),data=v)

require(rethinking)
#sample from posterior density of fit model assuming multivariate normal density
post <- sample.qa.posterior(delta,n=100)
names(post)[3]<-'sqn'

#for changes in norms from -2.5 to 1.5
delta_norm.seq <-seq(from=-12,to=8,by=0.5)
mu <- sapply(delta_norm.seq, function(x) mean( post$Intercept + post$norm_slope*x + post$sqn*x^2) )
mu.ci <- sapply( delta_norm.seq , function(x) PCI( post$Intercept + post$norm_slope*x + post$sqn*x^2,prob=0.95) )

lines( delta_norm.seq , mu,col='black' )
shade( mu.ci , delta_norm.seq )

#legend
legend(7,12,c("antisocial","prosocial"), # puts text in the legend
       pch=c(20,20), # gives the legend appropriate symbols (lines)
       col=c("#FF6666","#0099CC"),title="Condition") # gives the legend lines the correct color and width


#proportion variance explained by model
#quadratic relationship between change in quarters, change in norms

rsqboot<-boot(v,function(data,indices)summary(lm(deltaDG~norm_slope_notime+ I(norm_slope_notime^2),data[indices,]))$r.squared,R=10000)

rsqboot$t0
quantile(rsqboot$t,c(0.025,0.975))

##results the same...

###look at effect of norms on DG behavior when ind norms are estimated with this model 


tmp<-merge(wflong,v)

#create desc norm variables for each neighborhood, scale for easier interpretation regression coef
tmp$desc_norm_by_nhood_notime <- ifelse(tmp$time==0, tmp$norm_int_notime, tmp$norm_int_notime + tmp$norm_slope_notime)

tmp$desc_norm_by_nhood_notime_sc<-scale(tmp$desc_norm_by_nhood_notime)

dgm7_notime<-glmer2stan(dggave_stan~ boy + desc_norm_by_nhood_notime_sc +(1 | id_index),data=tmp, family="ordered", varpriors="weak")

dgm8_notime<-glmer2stan(dggave_stan~ boy + time * antisocial + desc_norm_by_nhood_notime_sc +(1 | id_index),data=tmp, family="ordered", varpriors="weak") 

###when condition is included in model for DG behavior, little change in estimated covariate for descritpive norms

#################
#Estimating change in norms without fixed effect for condition OR time for SUBSET of norms
#################

detach("package:rethinking", unload=TRUE) #necessary to run glmer2stan

###Model 2 in S1 Table
###leave out condition, time to get estimates of individual intercepts, slopes for desc. norm measure
m_subset_nocond_notime <-glmer2stan(response ~ age_use + adult  + bn + (time | id_index), data=sdcoop,family='ordered', varpriors='weak', sample=TRUE) 


###norm_slope from m_subset_nocond_notime gives us estimate of individual change in perception of neighborhood norms (change between Own and X)

#get varef ests for indivs;
#id_index plus expectation, std dev, of varying intercepts and slopes for individuals, std dev 

vf<-varef(m_subset_nocond_notime)
v<-as.data.frame(cbind(c(1:99), vf$expectation$id_index, vf$stddev$id_index))

# rename and merge with other variables for plotting
names(v)<-c('id_index','subs_norm_int','subs_norm_slope','subs_norm_int_sd','subs_norm_slope_sd')
tmp<-subset(wf,select=c('id','id_index','antisocial','boy','age_use','deltaDG','DG1gave'))
v<-merge(v,tmp)

#plot change in number quarters given against estimated change in norms 

#jitter change in DG for observability
v$deltDGjit <- jitter(v$deltaDG,amount=0.35)


plot(deltDGjit ~ subs_norm_slope, data=subset(v,antisocial==1 &DG1gave>=7),col="#FF6666",pch=21,xlim=c(-12,12),ylim=c(-12,12), axes=FALSE, frame.plot=TRUE, xlab="", ylab="")
axis(side =2,tick=TRUE,col='gray',at = c(-12:12),labels =rep('',times=25))

points(deltDGjit ~ subs_norm_slope, data=subset(v,antisocial==1 &DG1gave<7),col="#FF6666",pch=20)
points(deltDGjit ~ subs_norm_slope, data=subset(v,antisocial==0 &DG1gave>=7),col="#0099CC",pch=21 )
points(deltDGjit ~ subs_norm_slope, data=subset(v,antisocial==0 &DG1gave<7),col="#0099CC",pch=20)

arrows(1, -15, 12, -15, xpd = TRUE,length=0.1, lwd=1.5)
arrows(-1, -14, -12, -14, xpd = TRUE,length=0.1, lwd=1.5)


mtext("X more cooperative", side=1, line=2.3, adj =1) 
mtext("X less cooperative", side=1, line=1.3,adj =0 ) 

arrows(-14.75,1, -14.75,12,  xpd = TRUE,length=0.1, lwd=1.5)
arrows(-14, -1, -14, -12, xpd = TRUE,length=0.1, lwd=1.5)

mtext("Gave more quarters in X", side=2, line=2.3, adj =1) 
mtext("Gave fewer quarters in X", side=2, line=1.6,adj =0 ) 

abline(v=0,col='gray')
abline(h=0,col='gray')

#prediction line
delta <- lm(deltaDG ~ subs_norm_slope+I(subs_norm_slope^2),data=v)

require(rethinking)
#sample from posterior density of fit model assuming multivariate normal density
post <- sample.qa.posterior(delta,n=100)
names(post)[3]<-'sqn'

#for changes in norms from -2.5 to 1.5
delta_norm.seq <-seq(from=-12,to=8,by=0.5)
mu <- sapply(delta_norm.seq, function(x) mean( post$Intercept + post$subs_norm_slope*x + post$sqn*x^2) )
mu.ci <- sapply( delta_norm.seq , function(x) PCI( post$Intercept + post$subs_norm_slope*x + post$sqn*x^2,prob=0.95) )

lines( delta_norm.seq , mu,col='black' )
shade( mu.ci , delta_norm.seq )

#legend
legend(7,12,c("antisocial","prosocial"), # puts text in the legend
       pch=c(20,20), # gives the legend appropriate symbols (lines)
       col=c("#FF6666","#0099CC"),title="Condition") # gives the legend lines the correct color and width


#proportion variance explained by model
#quadratic relationship between change in quarters, change in norms

rsqboot<-boot(v,function(data,indices)summary(lm(deltaDG~subs_norm_slope+ I(subs_norm_slope^2),data[indices,]))$r.squared,R=10000)

rsqboot$t0
quantile(rsqboot$t,c(0.025,0.975))

###results vary only slightly from those for model that includes fixed effect for time
