# Supplementary material for: Children adjust behavior in novel social environment to reflect local prosocial norms inferred from brief exposure
Source: PLoS One. 2025 Jul 9;20(7):e0325984. doi: 10.1371/journal.pone.0325984 (PMC12240362; doi:10.1371/journal.pone.0325984)
Supplement: S1 Dataset — (CSV) [file pone.0325984.s003.csv]

	id	antisocial	study_duration	boy	age_use	DG1kept	DG2kept	DGtotalkept	age_text_c	computer_ok	like_prizes	person_room	person_involved	person_adult	mult.res	x1.inj.litter.neg	x1.desc.litter.neg.adults	x1.desc.litter.neg.kids	x1.inj.library.neg	x1.desc.library.neg.adults	x1.desc.library.neg.kids	x1.inj.recycle.pos	x1.desc.recycle.pos.adults	x1.desc.recycle.pos.kids	x1.inj.grocery.pos	x1.desc.grocery.pos.adults	x1.desc.grocery.pos.kids	x1.inj.keep.neg	x1.desc.keep.neg.adults	x1.desc.keep.neg.kids	x1.sad	dragged.balloons	num.balloons.correct	x1.num.q.correct	x1.q.otherchild.correct	x1.q.corrected.page	x1.q.otherchild.correct2	x1.child.nhood.correct	x1.prizes.correct	x1.q1	x1.q2	x1.q3	x1.q4	x1.q5	x1.q6	x1.q7	x1.q8	x1.q9	x1.q10
1	NN02	0	34.1333333333	0	9	7	7	14	9	1	0.5	0		0	0	1		2	1	1	1	5	4		4	3	2	1	1	1	2	0	1	1	0	0			1	1	0	0	1	0	0	0	1	1	1
2	NN03	1	40.1833333333	1	10	6	5	11	10	1	1	0		0	0	1	2	1	1	2	1	5	4	4	5	4	4	1	1	1	1	1	1	1	1			1	1	0	1	0	0	0	0	0	0	1	1
3	NN04	0	49.3833333333	1	10	13	12	25	10	1	0	1	0	0	0	1	1	2	1	2	2	5	5	4	5	5	4	1	1	4	2	1	1	1	0	0			1	1	1	1	1	1	1	1	1	1	1
4	NN05	0	42.9833333333	0	10	6	6	12	10	1	1	0		0	0	1	3	2	1	1	2	5	4	3	4	4	3	1	2	2	3	1	1	1	1			1	1	0	1	0	1	0	0	0	1	0	1
5	NN06	0	53.7	0	10	6	6	12	10	1	1	0		0	0	2	2	2	1	2	2	5	3	2	5	3	3	2	1	2	4	1	0	1	1			1	1	0	1	1	1	0	1	0	1	0	0
6	NN07	1	37.65	0	10	6	9	15	10	1	1	0		0	0	2	2	3	1	2	3	5	4	3	4	5	3	1	1	2	3	1	1	1	1			1	1	0	1	0	1	0	1	0	1	0	0
7	NN08	1	25.0166666667	1	10	7	8	15	10	1	0.5	0		0	0	1	2	2	2	2	2	5	4	4	5	4	4	1	1	1	3	1	1	1	1			0	0	1	1	0	1	1	0	0	0	0	0
8	NN09	1	61	0	9	7	9	16	9	1	1	1	0	1	0	1	2	2	2	1	2	5	5	4	5	5	5	1	1	2	1	1	1	1	1			1	1	1	1	0	1	1	0	0	1	0	1
9	NN100	1	32.8833333333	0	9	6	7	13	9	1	1	0		0	0	1	1	2	1	1	1	5	4	4	5	5	3	1	1	1	3	1	1	1	1			1	1	0	0	1	1	0	0	0	1	0	1
10	NN101	1	44.45	0	9	7	8	15	9	1	0.5	0		0	0	1	2	2	1	2	2	5	5	4	4	3	3	1	1	1	2	1	1	1	1			1	1	1	0	0	0	0	0	0	1	1	1
11	NN102	0	47.2166666667	1	11	6	6	12	11	1	1	0		0	0	1	2	2	2	1	1	4	5	5	4	4	2	1	1	1	2	0	1	1	1			1	1
12	NN103	0	39.48333333	0	11	8	6	14	11	1	1	1	0	1	0	1	2	4	1	1	2	5	5	3	5	4	2	1	1	2	4	1	1	1	1			1	1	0	0	0	0	0	1	1	1	1	1
13	NN104	0	44.4333333333	0	10	6	6	12	10	1	0.5	0		0	0	1	2	2	1	2	2	5	4	4	5	4	3	1	1	2	3	1	1	1	1			1	1	0	0	1	1	0	0	1	0	1	0
14	NN105	0	36.9166666667	1	9	7	8	15	9	1	0.5	0		0	0	1	1	3	1	1	2	2	4	2	5	2	2	1	1	2	2	1	1	1	1			1	1	1	0	1	1	0	1	0	0	0	0
15	NN108	0	59.9666666667	1	9	6	6	12	9	1	0.5	0		0	0	1	2	3	1	1	1	5	2	4	5	3	2	1	1	1	1	1	1	1	1			0	1	0	0	0	0	0	0	0	1	1	1
16	NN109	1	56.2333333333	0	9	6	6	12	9	1	0.5	0		0	0	1	1	1	1	1	1	5	5	5	4	4	2	1	1	1	1	1	1	1	1			1	1	0	1	0	0	0	1	1	0	0	1
17	NN11	1	29.25	1	11	6	8	14	11	1	1	0		0	0	1	2	3	1	1	2	5	4	4	5	4	2	1	1	2	3	1	1	1	1			1	1	0	1	0	1	0	1	0	1	0	1
18	NN110	1	52.5333333333	0	10	7	9	16	10	1	0.5	0		0	0	1	2	3	2	1	2	5	4	3	5	5	2	1	2	1	7	1	1	1	0	1	1	1	1	0	1	1	1	1	0	0	0	1	0
19	NN111	0	35.4166666667	0	9	6	7	13	9	1	0.5	0		0	0	1	2	2	1	1	2	5	4	3	5	3	2	1	2	3	3	1	1	1	1			1	1	1	1	1	0	0	0	0	0	0	1
20	NN112	1	95.0833333333	0	9	7	7	14	9	1	1	1	0	1	0	1	1	2	1	1	1	4	3	2	5	4	2	1	1	1	3	1	1	1	1			1	1	1	1	0	1	1	0	1	0	1	1
21	NN113	0	50.6166666667	0	9	6	6	12	9	1	1	0		0	1	1	2	3	1	2	3	5	4	3	2	4	3	1	1	3	3	1	1	1	1			1	1	1	0	1	0	1	0	0	0	1	1
22	NN114	1	42.9833333333	1	10	7	8	15	10	1	0	0		0	0	1	2	4	1	2	3	5	3	3	5	3	1	1	3	5	2	1	1	0	1			1	1	1	0	1	0	1	0	0	0	0	1
23	NN115	0	76	0	9	0	4	4	9	1	1	0		0	1	1	1	2	1	1	1	5	5	4	5	5	4	1	1	2	1	1	1	1	1			1	1	0	0	0	0	0	0	0	0	0	0
24	NN116	0	35.7	1	9	7	7	14	9	1	1	0		0	0	1	2	3	1	1	2	5	4	4	5	4	4	1	1	2	2	1	1	1	1			1	1	0	0	0	0	0	0	1	1	1	1
25	NN117	0	63.3333333333	0	9	7	9	16	9	1	1	0		0	0	1	1	1	1	1	2	4	4	4	4	4	3	1	1	2	3	1	1	1	1			1	1	0	0	0	0	0	0	1	1	1	1
26	NN12	1	46.45	1	10	6	7	13	10	1	0	0		0	1	1	2	2	1	1	1	5	5	5	2	3	2	1	1	1	4	1	1	1	1			1	1	0	1	1	1	0	0	0	0	0	0
27	NN13	1	47.3166666667	0	9	9	11	20	9	1	0.5	1	0	1	0	1	2	2	1	1	2	5	4	4	4	4	3	1	1	1	3	1	1	1	1			1	1	1	1	1	0	1	0	0	0	1	1
28	NN14	1	44.7833333333	1	10	6	8	14	10	1	0.5	1	0	1	0	1	2	1	1	1	1	5	5	3	5	2	3	1	1	2	3	1	1	1	1			1	1	0	0	1	1	0	1	0	1	1	0
29	NN15	0	57.3166666667	0	10	9	9	18	10	1	0.5	0		0	0	2	2	2	1	1	1	5	4	3	5	4	3	1	1	1	2	1	1	1	1			1	1	1	0	0	0	1	1	0	1	1	1
30	NN16	1	47.45	0	10	6	6	12	10	1	1	0		0	0	1	2	1	1	1	1	5	5	4	5	5	4	1	1	1	2	1	1	1	1			1	1	0	1	0	0	1	0	1	0	0	1
31	NN17	0	61.2666666667	1	11	9	8	17	11	1	0.5	0		0	0	2	2	3	2	2	3	5	5		5	4	3	1	1	1	3	1	1	1	1			0	1	1	1	1	0	0	1	1	1	1	0
32	NN19	0	36.8	0	10	5	4	9	10	1	1	0		0	0	1	1	1	1	1	1	4	4	4	4	4	4	1	1	1	3	1	1	1	1			1	1	0	0	0	0	0	0	0	1	1	1
33	NN20	1	52.1	0	10	7	7	14	10	1	1	0		0	0	1	2	3	1	1	2	5	4	4	5	5	3	1	2	2	4	1	1	1	1			1	1	1	0	0	0	0	0	1	1	1	1
34	NN21	0	30.6	1	11	7	7	14	11	1	1	0		0	0	1	2	2	2	2	2	5	4	3	5	4	3	2	2	2	4	1	1	1	1			1	1	0	0	1	1	0	1	1	1	0	0
35	NN22	0	46.7166666667	0	9	2	0	2	9	1	0.5	1	1	1	0	1	2	2	1	2	2	5	5	5	5	3	4	1	2	2	4	1	1	1	1			1	1	1	1	0	0	0	0	0	0	0	0
36	NN23	0	21.9166666667	1	11	7	7	14	11	1	0.5	0		0	0	1	2	2	1	1	1	3	3	4	5	4	3	1	1	1	1	1	1	1	1			1	1	0	0	0	0	0	0	1	1	1	1
37	NN25	1	39.7166666667	0	10	7	8	15	10	1	0.5	0		0	0	2	2	2	2	1	1	5	4	4	4	4	2	1	1	1	3	1	1	1	1			1	1	1	1	1	1	0	0	0	0	1	0
38	NN26	1	71.6833333333	0	10	7	7	14	10	1	0.5	1	0	1	0	1	4	2	2	2	2	5	4	4	4	3	3	1	1	1	3	1	1	1	1			1	1	1	0	1	0	1	0	1	0	1	0
39	NN27	1	41.3333333333	0	10	7	9	16	11	1	1	0		0	0	1	1	2	1	1	1	3	4	2	3	3	2	1	2	2	4	1	1	1	1			1	1	1	1	1	1	0	0	0	0	0	0
40	NN28	0	33.45	0	11	10	12	22	11	1	1	1	0	0	0	2	4	4	2	1	2	5	2	2	3	2	3	1	3	4	4	1	1	1	1			1	1	0	0	1	1	1	1	1	1	1	1
41	NN31	0	56.8833333333	1	9	5	6	11	9	1	0.5	0		0	0	1	2	1	2	1	1	5	4	4	4	5	4	1	1	1	3	1	1	1	1			1	1	0	0	0	0	0	0	1	1	1	1
42	NN32	0	34.4	1	9	13	13	26	9	1	1	0		0	0	1	2	2	1	1	1	5	4	2	5	2	2	1	1	2	1	1	1	1	1			1	1	1	1	1	1	1	1	1	1	1	1
43	NN33	1	35.9	1	11	8	12	20	11	1	0.5	0		0	0	1	1	1	1	1	1	5	4	4	4	5	5	1	1	1	3	1	1	1	1			1	1	0	0	0	0	0	1	1	1	1	1
44	NN34	0	29.9666666667	1	10	8	7	15	10	1	1	1	0	1	0	1	2	1	2	2	1	5	3	4	5	3	1	1	1	2	4	1	1	1	1			1	1	1	1	1	1	0	0	0	0	1	1
45	NN35	0	44.8333333333	0	10	7	7	14	10	1	0.5	1	1	1	0	1	2		1	1	1	5	5	4	5	2	2	1	1	2	3	1	1	1	1			1	1	0	1	0	1	0	0	1	1	0	1
46	NN36	0	30.9166666667	1	10	7	6	13	10	1	1	0		0	0	1	2	2	1	1	2	5	4	4	5	4	4	1	1	1	2	1	1	1	1			1	1	1	0	1	0	1	0	1	0	1	0
47	NN37	1	37.2666666667	1	11	7	10	17	11	1	0.5	0		0	0	1	2	3	1	1	2	5	5	4	5	3	4	1	1	1	3	1	1	1	1			1	1	1	1	1	1	0	0	1	1	1	0
48	NN38	0	88.6666666667	1	10	7	7	14	10	1	0	0		0	0	1	2	3	2	1	1	5	3	2	5	3	2	1	2	2	4	1	0	1	1			1	1	1	1	0	0	0	0	0	0	1	1
49	NN39	0	88.6166666667	1	9	3	11	14	9	1	1	0		0	0	2	1	1	1	1	1	5		5	5	4	2	1	1	1	3	0	1	1	1				1
50	NN40	1	29.2833333333	1	10	8	9	17	10	1	0.5	0		0	1	1	2	2	1	1	2	5	4	4	4	5	4	1	1	2	4	1	1	1	1			1	1	1	1	1	1	1	1	1	0	0	0
51	NN41	1	27.8	1	10	7	7	14	10	1	1	0		0	0	1	2	2	1	1	1	5	3	1	4	5	2	1	1	2	4	1	1	1	1			1	1	0	0	0	0	0	0	1	1	1	1
52	NN43	1	35.2833333333	1	11	13	13	26	11	1	1	1	0	1	0	1	1	2	1	2	2	4	4	3	4	4	2	1	1	2	3	1	1	1	1			0	1	1	1	1	1	1	1	1	1	1	1
53	NN44	1	48.2333333333	1	9	8	9	17	9	1	0.5	0		0	0	2	2	2	1	1	1	4	3	3	3	2	2	1	1	1	3	1	1	1	0				1	0	0	1	1	0	1	1	0	0	1
54	NN45	0	33.0833333333	1	9	7	7	14	9	1	1	0		0	0	2	3	2	2	2	4	5	4	3	5	2	4	1	1	2	2	1	1	1	1			1	1	0	1	0	1	0	1	0	1	0	1
55	NN46	1	47.6166666667	0	11	8	11	19	11	1	1	1	0	1	0	1	3	3	1	1	1	5	3	2	2	3	2	1	1	2	3	1	1	1	1			1	1	1	1	1	1	0	0	0	0	1	1
56	NN47	0	33.9166666667	0	11	6	6	12	11	1	1	0		0	0	1	2	3	1	2	2	5	2	2	5	3	2	1	1	2	3	1	1	1	1			1	1	0	1	1	1	0	0	0	1	0	1
57	NN48	1	40.7666666667	1	10	7	13	20	10	1	1	0		0	0	3	2	1	1	1	2	5	5	4	4	4	5	1	1	2	3	1	1	1	1			0	1	0	0	0	1	0	1	1	0	0	1
58	NN49	1	42.5166666667	0	10	7	10	17	10	1	0.5	0		0	0	1	1	1	1	1	2	5	4	3	5	5	4	1	1	1	2	1	1	1	1			1	1	0	1	1	0	0	0	1	0	1	1
59	NN50	0	44.0166666667	1	9	9	7	16	9	1	1	0		0	0	1	2	3	1	2	2	5	4	3	5	4	4	1	2	2	1	1	1	1	1			1	1	1	1	1	1	1	0	0	1	0	1
60	NN51	1	35.7166666667	0	11	6	7	13	11	1	1	1	0	1	0	1	2	2	1	1	2	5	4	4	5	5	4	1	1	1	2	1	1	1	1			1	1	0	0	0	0	0	1	1	1	0	0
61	NN52	0	44.45	0	11	0	6	6	10	1	0.5	1	0	1	0	1	1	2	2	1	1	5	1	5	5	5	4	1	1	1	2	1	1	1	1			0	1	0	0	0	0	0	0	0	0	0	0
62	NN54	0	52.4	1	10	5	5	10	10	1	1	0		0	1	1	4	4	1	3	4	5	4	2	2	4	4	1	1	4	2	1	1	1	1			1	0	1	1	1	1	1	0	0	0	0	0
63	NN56	1	32.9	1	11	13	11	24	2	1	0.5	0		0	0	1	2	2	1	1	2	5	4	3	5	4	2	1	1	2	2	1	1	1	1			1	1	1	1	1	1	1	1	1	1	1	1
64	NN57	1	35.7	1	11	6	7	13	11	1	0.5	0		0	1	1	2	2	2	2	2	5	4	3	4	4	4	2	2	2	4	1	1	1	1			1	1	1	1	1	0	0	0	1	1	1	0
65	NN58	0	110.1833333333	1	10	6	6	12	10	1	1	0		0	0	1	2	2	2	1	2	4	4	4	5	3	2	1	2	3	3	1	1	1	1			1	1	1	1	1	1	0	0	0	0	0	0
66	NN59	0	32.1166666667	1	10	8	8	16	10	1	0.5	0		0	0	1	3	1	2	3	2	5	4	4	3	1	1	1	2	2	4	1	1	1	1			1	1	0	0	1	1	0	1	1	1	1	1
67	NN60	0	37.1833333333	0	9	7	8	15	9	1	1	0		0	0	1	1	1	1	1	1	5	4	4	5	4	4	1	1	1	3	1	1	1	1			1	1	1	1	0	1	1	0	0	0	0	0
68	NN61	0	34.1166666667	0	9	7	6	13	9	1	1	1	0	1	0	2	2	3	1	1	1	5	4	4	5	4	2	1	1	3	3	1	1	1	1			0	1	1	0	1	0	0	1	1	1	1	0
69	NN64	0	26.5333333333	0	11	7	6	13	11	1	1	0		0	0	1	2	4	1	1	2	5	4	4	5	4	2	1	1	2	2	1	1	1	1			1	1	1	1	1	1	1	0	1	0	0	0
70	NN65	1	30.4666666667	1	10	6	12	18	10	1	1	1	0	1	0	1	2	1	1	1	1	5	5	5	5	5	4	1	1	1	3	1	0	1	1			1	1	1	1	0	1	0	1	0	0	0	0
71	NN66	1	55.2666666667	1	9	8	11	19	9	1	0	0		0	0	1	2	2	1	1	1	5	4	4	4	3	4	2	2	1	1	1	1	1	1			1	1	0	0	1	0	1	1	0	1	1	1
72	NN67	1	45.2833333333	1	10	7	8	15	10	1	1	0		0	0	1	2	2	1	2	1	5	4	3	4	4	2	1	1	1	2	1	1	1	1			1	1	1	1	1	1	0	0	0	0	0	0
73	NN68	1	53.4	0	9	6	7	13	9	1	0	0		0	0	1	2	4	1	1	2	5	4	2	5	4	2	1	1	2	2	1	1	1	1			1	1	0	0	0	0	1	1	1	1	0	1
74	NN69	1	42.8166666667	1	10	6	0	6	10	1	0.5	0		0	0	1	2	2	1	1	1	5	4	3	3	4	3	1	1	1	2	1	1	1	1			1	1	1	0	1	0	1	1	1	0	0	0
75	NN70	0	27.25	0	10	7	7	14	10	1	0.5	0		0	0	1	1	2	1	1	2	4	3	3	5	4	4	1	1	2	3	1	1	1	1			1	1	0	0	1	0	1	0	1	1	0	0
76	NN71	1	46.8	1	9	8	12	20	9	1	0.5	0		0	0	1	2	2	1	1	1	5	4	4	5	4	2	1	1	1	2	1	1	1	0	1	1	1	1	1	0	0	0	1	1	0	0	1	1
77	NN72	1	31.1166666667	0	11	6	7	13	11	1	0.5	0		0	0	4	2	1	4	2	3	5	4	5	2	2	2	1	1	2	2	1	0	1	1			0	1	1	0	1	0	0	0	0	0	1	1
78	NN73	0	29.2166666667	1	9	8	8	16	9	1	1	0		0	0	1	2	2	1	1	1	5	4	3	5	4	1	1	1	2	2	1	1	1	1			1	1	1	1	1	0	1	1	0	0	1	0
79	NN74	1	31.3333333333	0	11	7	7	14	11	1	1	0		0	0	1	2	3	1	1	2	5	4	4	5	4	2	1	1	2	3	1	1	1	1			1	1	1	1	0	1	0	1	0	1	0	1
80	NN75	1	68.55	1	9	6	8	14	9	1	1	0		0	1	1	2	1	1	1	1	5	4	5	5	4	3	1	1	1	3	1	1	1	1			1	1	1	1	0	0	0	0	1	0	0	0
81	NN76	1	33.8333333333	1	10	6	8	14	10	1	0	1	0	1	0	1	1	2	2	2	2	5	4	4	5	4	3	1	1	2	3	1	1	1	1			0	1	1	1	1	1	0	0	0	0	0	0
82	NN77	0	240.1333333333	0	10	6	6	12	10	1	0.5	0		0	0	1	2	2	1	1	2	5	4	4	5	4	4	1	1	2	3	1	1	1	1			1	1	1	1	1	1	0	0	0	0	1	1
83	NN78	1	48.3166666667	0	9	7	7	14	9	1	1	0		0	0	1	2	2	1	2	2	5	4	4	5	4	3	1	1	2	3	1	1	1	1			1	1	1	1	1	0	0	0	0	0	0	1
84	NN80	0	57.0333333333	0	9	13	13	26	9	1	0.5	0		0	1	2	2	3	2	1	1	4	4	5	5	3	4	1	1	2	3	1	1	1	1			1	1	1	1	1	1	1	1	1	1	1	1
85	NN81	1	23.9	1	9	6	6	12	9	1	1	1	1	1	0	1	2	1	1	1	1	5	5	5	5	5	5	1	1	1	1	1	1	1	1			1	1	0	0	0	0	0	1	1	0	0	1
86	NN82	0	33.6333333333	1	10	13	8	21	10	1	1	0		0	0	1	1	2	1	1	2	4	4	3	3	3	2	1	1	1	3	1	1	1	1			1	1	1	1	1	1	1	1	1	1	1	1
87	NN83	1	44.55	0	9	8	8	16	9	1	0.5	0		0	0	1	2	2	1	2	2	4	3	3	3	2	2	1	2	1	3	1	1	1	1			0	1	1	1	1	1	0	1	1	0	0	0
88	NN84	0	31.5333333333	0	11	10	11	21	11	1	1	0		0	0	1	2	2	1	1	2	5	4	3	5	4	2	1	1	1	3	1	1	1	1			0	1	1	1	0	1	1	1	0	1	1	0
89	NN85	1	241.65	0	10	6	6	12	10	1	1	1	0	1	0	2	2	2	2	2	2	4	4	2	5	4	2	2	2	2	2	1	1	1	1			1	1	0	0	0	0	0	1	0	0	1	1
90	NN86	1	44.9833333333	0	9	6	13	19	9	1	0.5	0		0	0	1	2	1	1	1	1	5	4	3	4	4	2	1	1	2	3	1	1	1	0	1	0		0	1	0	1	0	0	0	1	0	0	1
91	NN87	1	41.1166666667	0	11	0	7	7	11	1	0.5	0		0	0	1	2	1	1	2	2	5	5	4	4	3	2	1	1	1	2	1	1	1	1			1	1	0	0	0	0	0	0	0	0	0	0
92	NN90	0	57.1	1	10	8	8	16	10	1	1	0		0	0	1	1	1	1	1	1	5	5	4	4	4	2	1	1	2	3	1	1	1	1			1	1	0	0	0	0	0	1	1	1	1	1
93	NN91	0	38.5333333333	0	10	6	6	12	10	1	0.5	0		0	0	1	1	2	1	1	1	4	4	4	5	5	3	1	1	2	3	1	1	1	1			1	1	0	0	1	1	0	0	1	0	1	0
94	NN92	1	37.4666666667	1	10	8	10	18	10	1	0.5	0		0	0	1	2	2	1	1	2	5	4	3	5	4	4	1	1	2	3	1	1	1	1			1	1	1	0	1	1	0	0	1	0	1	1
95	NN93	0	28.0833333333	0	10	7	7	14	10	1	1	0		0	0	1	3	4	1	4	5	5	5	5	5	5	4	2	2	4	3	1	1	1	1			1	1	1	1	1	0	0	1	1	0	0	1
96	NN94	0	20.45	1	9	8	8	16	9	1	1	0		0	0	1	1	2	1	1	1	5	5	4	4	4	3	1	1	1	1	1	1	1	1			1	1	1	1	1	0	1	1	0	0	0	0
97	NN97	0	32.75	0	11	13	13	26	11	1	0	0		0	0	1	1	2	2	1	1	5	5	4	5	5	4	2	1	3	4	1	1	1	1			1	1	1	1	1	1	1	1	1	1	1	1
98	NN98	1	67.5	0	10	6	11	17	10	1	0.5	1	0	1	0	1	1	3	1	1	2	5	4	3	5	5	3	5	1	3	3	1	1	1	1			1	1	1	0	0	0	0	1	1	0	1	1
99	NN99	0	38.8166666667	1	11	6	7	13	11	1	1	0		0	0	1	2	2	3	1	2	5	5	5	5	4	4	1	1	1	3	1	1	1	1			1	1	1	1	0	1	0	0	0	0	1	1
[truncated: 259 more columns]
