# Supplementary material for: Children adjust behavior in novel social environment to reflect local prosocial norms inferred from brief exposure
Source: PLoS One. 2025 Jul 9;20(7):e0325984. doi: 10.1371/journal.pone.0325984 (PMC12240362; doi:10.1371/journal.pone.0325984)
Supplement: S1 Key — (CSV) [file pone.0325984.s004.csv]

variable	explanation	scale_or_choices	note	source_data
id	assigned by lab and entered by parent/child			child_session
antisocial		1=Antisocial Condition; 0=Prosocial Condition		child_session
study_duration	how long child session took; in minutes			child_session
boy		1=boy; 0=girl		child_session
age_use	child age in years at time of study; from triangulation of 1.child entry 2.parent entry and 3.database record			child_session
DG1kept	number of quarters kept in DG1; this is from text child entered			child_session
DG2kept	number of quarters kept in DG2; this is from text child entered			child_session
DGtotalkept	total number of quarters kept in DGs; this is from text child entered			child_session
age_text_c	child entered age			child_session
computer_ok	comfortable using text boxes; radio buttons	1=yes; 0=no		child_session
like_prizes	like sample selection of prizes	1=yes; 0.5=not sure; 0=no		child_session
person_room	someone else in room during study			child_session
person_involved	person talking about study with participant			child_session
person_adult	person is adult	1=yes; 0=no		child_session
mult.res	sometimes live with one parent; other times another	1=yes; 0=no		child_session
x1.inj.litter.neg	pre-stimuli; is it ok to litter	1:5; 1=never ok; 5=always ok		child_session
x1.desc.litter.neg.adults	pre-stimuli; would many adults in nhood litter	1:5; 1=no one would; 5=everyone would		child_session
x1.desc.litter.neg.kids	pre-stimuli; would many kids in nhood litter	1:5;1=no one would; 5=everyone would		child_session
x1.inj.library.neg	pre-stimuli; is it ok to keep library book forever	1:5; 1=never ok; 5=always ok		child_session
x1.desc.library.neg.adults	pre-stimuli; would many adults in nhood keep library book forever	1:5; 1=no one would; 5=everyone would		child_session
x1.desc.library.neg.kids	pre-stimuli;many kids in nhood keep library book forever	1:5; 1=no one would; 5=everyone would		child_session
x1.inj.recycle.pos	pre-stimuli; is it ok to recycle	1:5; 1=never ok; 5=always ok		child_session
x1.desc.recycle.pos.adults	pre-stimuli; many adults in nhood recycle	1:5; 1=no one would; 5=everyone would		child_session
x1.desc.recycle.pos.kids	pre-stimuli; many kids in nhood recycle	1:5; 1=no one would; 5=everyone would		child_session
x1.inj.grocery.pos	pre-stimuli; is it ok to help elderly with groceries	1:5; 1=never ok; 5=always ok		child_session
x1.desc.grocery.pos.adults	pre-stimuli; many adults in nhood help elderly with groceries	1:5; 1=no one would; 5=everyone would		child_session
x1.desc.grocery.pos.kids	pre-stimuli; many kids in nhood help elderly with groceries	1:5; 1=no one would; 5=everyone would		child_session
x1.inj.keep.neg	pre-stimuli; is it ok to keep present sent to other house	1:5; 1=never ok; 5=always ok		child_session
x1.desc.keep.neg.adults	pre-stimuli; many adults in nhood keep present sent to other house	1:5; 1=no one would; 5=everyone would		child_session
x1.desc.keep.neg.kids	pre-stimuli;many kids in nhood help keep present sent to other house	1:5; 1=no one would; 5=everyone would		child_session
x1.sad	pre-stimuli; smiley face is happiest ever; frowny face is unhappiest ever	1:7; 1=happiest; 7=unhappiest		child_session
dragged.balloons	was child able to drag and drop all 3 test balloons?	1=yes; 0=no		child_session
num.balloons.correct	did child correctly identify how many ballons had been dragged to box in picture?	1=yes; 0=no		child_session
x1.num.q.correct	pre-stimuli; did child correctly identify how many quarters in game?	1=yes; 0=no		child_session
x1.q.otherchild.correct	pre-stimuli; did child correctly identify who will get quarters put in Other Child's box?	1=yes; 0=no		child_session
x1.q.corrected.page	if x1.q.otherchild.correct!=1; then did child get question again (added after study started)	1=yes; 0=no		child_session
x1.q.otherchild.correct2	if x1.q.otherchild.correct!=1; and child got question again (added after study started); did they get it right on 2nd chance?	1=yes; 0=no		child_session
x1.child.nhood.correct	if x1.q.corrected.page==1; did child answer correctly second time?	1=yes; 0=no		child_session
x1.prizes.correct	pre-stimuli; did child answer that quarters can be used for prizes?	1=yes; 0=no		child_session
x1.q1	DG1; quarter 1 put in ego's box	1=yes; 0=no		child_session
x1.q2	DG1; quarter 2 put in ego's box	1=yes; 0=no		child_session
x1.q3	DG1; quarter 3 put in ego's box	1=yes; 0=no		child_session
x1.q4	DG1; quarter 4 put in ego's box	1=yes; 0=no		child_session
x1.q5	DG1; quarter 5 put in ego's box	1=yes; 0=no		child_session
x1.q6	DG1; quarter 6 put in ego's box	1=yes; 0=no		child_session
x1.q7	DG1; quarter 7 put in ego's box	1=yes; 0=no		child_session
x1.q8	DG1; quarter 8 put in ego's box	1=yes; 0=no		child_session
x1.q9	DG1; quarter 9 put in ego's box	1=yes; 0=no		child_session
x1.q10	DG1; quarter 10 put in ego's box	1=yes; 0=no		child_session
x1.q11	DG1; quarter 11 put in ego's box	1=yes; 0=no		child_session
x1.q12	DG1; quarter 12 put in ego's box	1=yes; 0=no		child_session
x1.q13	DG1; quarter 13 put in ego's box	1=yes; 0=no		child_session
x1.q.dragged.self	DG1; number of quarters put in ego's box (sum (x1.q1:x1.q13))	1:13;		child_session
x1.q.text.other	DG1; number of quarters put in other child's box (13 - sum (x1.q1:x1.q13))	1:13;		child_session
x1.q.text.self	crosscheck; what child entered for x1.q.dragged.self (as text)	number of quarters given in DG1 (text response)		child_session
x1.q.draggedtext.con	whether inconsistency between x1.q.dragged.self and x1.q.text.self	1=yes; 0=no		child_session
click_correct	clicked on orange circle in practice click	1=yes; 0=no		child_session
graffiti_region	clicked in region	1=yes; 0=no		child_session
graffiti_time	time spent on page	seconds		child_session
graffiti_count	number clicks on page			child_session
drop_money_region	clicked in region	1=yes; 0=no		child_session
drop_money_time	time spent on page	seconds		child_session
drop_money_count	number clicks on page		*NB for all 'count' columns; values of 99 indicated that we know the number of clicks is >0 (because region was chosen) but do not know number of clicks because Qualtrics failed to capture data - this value lets us discern from true zeros (nonclicks)	child_session
slide_region_1	clicked in region 1	1=yes; 0=no		child_session
slide_region_2	clicked in region 2	1=yes; 0=no		child_session
slide_region	clicked in either slide region 1 or 2	1=yes; 0=no		child_session
slide_time	time spent on slide page	seconds		child_session
slide_count	number clicks on page			child_session
poop_region_1	clicked in region 1	1=yes; 0=no		child_session
poop_region_2	clicked in region 2	1=yes; 0=no		child_session
poop_region	clicked in either region 1 or 2	1=yes; 0=no		child_session
poop_time	time spent on slide page	seconds		child_session
poop_count	number clicks on page			child_session
door_region_1	clicked in region 1	1=yes; 0=no		child_session
door_region_2	clicked in region 2	1=yes; 0=no		child_session
door_region	clicked in either region 1 or 2	1=yes; 0=no		child_session
door_time	time spent on slide page	seconds		child_session
door_count	number clicks on page			child_session
gum_region	clicked in region	1=yes; 0=no		child_session
gum_time	time spent on page	seconds		child_session
gum_count	number clicks on page			child_session
papers_region	clicked in region	1=yes; 0=no		child_session
papers_time	time spent on page	seconds		child_session
papers_count	number clicks on page			child_session
litter_region	clicked in region	1=yes; 0=no		child_session
litter_time	time spent on page	seconds		child_session
litter_count	number clicks on page			child_session
library_region	clicked in region	1=yes; 0=no		child_session
library_time	time spent on page	seconds		child_session
library_count	number clicks on page			child_session
mail_region_1	clicked in region 1	1=yes; 0=no		child_session
mail_region_2	clicked in region 2	1=yes; 0=no		child_session
mail_region	clicked in either region 1 or 2	1=yes; 0=no		child_session
mail_time	time spent on slide page	seconds		child_session
mail_count	number clicks on page			child_session
candy_region	clicked in region	1=yes; 0=no		child_session
candy_time	time spent on page	seconds		child_session
candy_count	number clicks on page			child_session
x2.how.nice	post_stimuli; in whole world how do most people treat each other	1:7; 1=verymean; 7=very nice		child_session
x2.trust.friends	post_stimuli; trust friends	1:5; 1=do not trust at all; 5=trust completely		child_session
x2.trust.first.adults	post_stimuli; trust adults meet first time	1:5; 1=do not trust at all; 5=trust completely		child_session
x2.trust.first.kids	post_stimuli; trust kids meet first time	1:5; 1=do not trust at all; 5=trust completely		child_session
x2.trust.nhood.adults	post-stimuli; trust adults in own nhood	1:5; 1=do not trust at all; 5=trust completely		child_session
x2.trust.nhood.kids	post-stimuli; trust kids in own nhood	1:5; 1=do not trust at all; 5=trust completely		child_session
x2.inj.litter.neg	post-stimuli; is it ok to litter	1:5; 1=never ok; 5=always ok		child_session
x2.desc.litter.neg.adults	post-stimuli; many adults in nhood litter	1:5; 1=no one would; 5=everyone would		child_session
x2.desc.litter.neg.kids	post-stimuli; many kids in nhood litter	1:5; 1=no one would; 5=everyone would		child_session
x2.inj.library.neg	post-stimuli; is it ok to keep library book forever	1:5; 1=never ok; 5=always ok		child_session
x2.desc.library.neg.adults	post-stimuli; many adults in nhood keep library book forever	1:5; 1=no one would; 5=everyone would		child_session
x2.desc.library.neg.kids	post-stimuli;many kids in nhood keep library book forever	1:5; 1=no one would; 5=everyone would		child_session
x2.inj.recycle.pos	post-stimuli; is it ok to recycle	1:5; 1=never ok; 5=always ok		child_session
x2.desc.recycle.pos.adults	post-stimuli; many adults in nhood recycle	1:5; 1=no one would; 5=everyone would		child_session
x2.desc.recycle.pos.kids	post-stimuli;many kids in nhood recycle	1:5; 1=no one would; 5=everyone would		child_session
x2.inj.grocery.pos	post-stimuli; is it ok to help elderly with groceries	1:5; 1=never ok; 5=always ok		child_session
x2.desc.grocery.pos.adults	post-stimuli; many adults in nhood help elderly with groceries	1:5; 1=no one would; 5=everyone would		child_session
x2.desc.grocery.pos.kids	post-stimuli; many kids in nhood help elderly with groceries	1:5; 1=no one would; 5=everyone would		child_session
x2.inj.keep.neg	post-stimuli; is it ok to keep present sent to other house	1:5; 1=never ok; 5=always ok		child_session
x2.desc.keep.neg.adults	post-stimuli; many adults in nhood keep present sent to other house	1:5; 1=no one would; 5=everyone would		child_session
x2.desc.keep.neg.kids	post-stimuli; many kids in nhood help keep present sent to other house	1:5; 1=no one would; 5=everyone would		child_session
x2.sad	post-stimuli; smiley face is happiest ever; frowny face is unhappiest ever	1:7; 1=happiest; 7=unhappiest		child_session
x2.num.q.correct	post-stimuli; did child correctly identify how many quarters in game?	1=yes; 0=no		child_session
x2.q.otherchild.correct	post-stimuli; did child correctly identify who will get quarters put in Other Child's box?	1=yes; 0=no		child_session
x2.q.corrected.page	if x2.q.otherchild.correct!=1; then did child get question again (added after study started)	1=yes; 0=no		child_session
x2.q.otherchild.correct2	if x2.q.otherchild.correct!=1; and child got question again (added after study started); did they get it right on 2nd chance?			child_session
x2.child.nhood.correct	if x2.q.corrected.page==1; did child answer correctly second time?	1=yes; 0=no		child_session
x2.prizes.correct	post-stimuli; did child answer that quarters can be used for prizes?	1=yes; 0=no		child_session
x2.q1	DG2; quarter 1 put in ego's box	1=yes; 0=no		child_session
x2.q2	DG2; quarter 2 put in ego's box	1=yes; 0=no		child_session
x2.q3	DG2; quarter 3 put in ego's box	1=yes; 0=no		child_session
x2.q4	DG2; quarter 4 put in ego's box	1=yes; 0=no		child_session
x2.q5	DG2; quarter 5 put in ego's box	1=yes; 0=no		child_session
x2.q6	DG2; quarter 6 put in ego's box	1=yes; 0=no		child_session
x2.q7	DG2; quarter 7 put in ego's box	1=yes; 0=no		child_session
x2.q8	DG2; quarter 8 put in ego's box	1=yes; 0=no		child_session
x2.q9	DG2; quarter 9 put in ego's box	1=yes; 0=no		child_session
x2.q10	DG2; quarter 10 put in ego's box	1=yes; 0=no		child_session
x2.q11	DG2; quarter 11 put in ego's box	1=yes; 0=no		child_session
x2.q12	DG2; quarter 12 put in ego's box	1=yes; 0=no		child_session
x2.q13	DG2; quarter 13 put in ego's box	1=yes; 0=no		child_session
x2.q.dragged.self	DG2; number of quarters put in ego's box (sum (x2.q1:x2.q13))	between 1 and 13		child_session
x2.q.text.other	DG2; number of quarters put in other child's box (13 - sum (x2.q1:x2.q13))	between 1 and 13		child_session
x2.q.text.self	crosscheck; what child entered for x2.q.dragged.self (as text)	number of quarters given in DG2 (text response)		child_session
x2.q.draggedtext.con	whether inconsistency between x2.q.dragged.self and x2.q.text.self	1=yes; 0=no		child_session
energized	how tired/energized after DG2; prior to helping task	1:5; 1=very tired; 5=very energized		child_session
ht1_1	first encoded letter helping task 1	numeric value for given letter of alphabet; 1=A; 26=Z		child_session
ht1_2	second encoded letter helping task 1	numeric value for given letter of alphabet; 1=A; 26=Z		child_session
ht1_3	third encoded letter helping task 1	numeric value for given letter of alphabet; 1=A; 26=Z		child_session
ht1_4	fourth encoded letter helping task 1	numeric value for given letter of alphabet; 1=A; 26=Z		child_session
ht1_cont	continue to another helping task?	1=yes; 0=no		child_session
ht2_1	first encoded letter helping task 2	numeric value for given letter of alphabet; 1=A; 26=Z		child_session
ht2_2	second encoded letter helping task 2	numeric value for given letter of alphabet; 1=A; 26=Z		child_session
ht2_3	third encoded letter helping task 2	numeric value for given letter of alphabet; 1=A; 26=Z		child_session
ht2_4	fourth encoded letter helping task 2	numeric value for given letter of alphabet; 1=A; 26=Z		child_session
ht2_cont	continue to another helping task?	1=yes; 0=no		child_session
ht3_1	first encoded letter helping task 3	numeric value for given letter of alphabet; 1=A; 26=Z		child_session
ht3_2	second encoded letter helping task 3	numeric value for given letter of alphabet; 1=A; 26=Z		child_session
ht3_3	third encoded letter helping task 3	numeric value for given letter of alphabet; 1=A; 26=Z		child_session
ht3_4	fourth encoded letter helping task 3	numeric value for given letter of alphabet; 1=A; 26=Z		child_session
ht3_5	fifth encoded letter helping task 3	numeric value for given letter of alphabet; 1=A; 26=Z		child_session
ht3_cont	continue to another helping task?	1=yes; 0=no		child_session
ht4_1	first encoded letter helping task 4	numeric value for given letter of alphabet; 1=A; 26=Z		child_session
ht4_2	second encoded letter helping task 4	numeric value for given letter of alphabet; 1=A; 26=Z		child_session
ht4_3	third encoded letter helping task 4	numeric value for given letter of alphabet; 1=A; 26=Z		child_session
ht4_4	fourth encoded letter helping task 4	numeric value for given letter of alphabet; 1=A; 26=Z		child_session
ht4_cont	continue to another helping task?	1=yes; 0=no		child_session
ht5_1	first encoded letter helping task 5	numeric value for given letter of alphabet; 1=A; 26=Z		child_session
ht5_2	second encoded letter helping task 5	numeric value for given letter of alphabet; 1=A; 26=Z		child_session
ht5_3	third encoded letter helping task 5	numeric value for given letter of alphabet; 1=A; 26=Z		child_session
ht5_4	fourth encoded letter helping task 5	numeric value for given letter of alphabet; 1=A; 26=Z		child_session
ht5_5	fifth encoded letter helping task 5	numeric value for given letter of alphabet; 1=A; 26=Z		child_session
ht5_cont	continue to another helping task?	1=yes; 0=no		child_session
ht6_1	first encoded letter helping task 6	numeric value for given letter of alphabet; 1=A; 26=Z		child_session
ht6_2	second encoded letter helping task 6	numeric value for given letter of alphabet; 1=A; 26=Z		child_session
ht6_3	third encoded letter helping task 6	numeric value for given letter of alphabet; 1=A; 26=Z		child_session
ht6_4	fourth encoded letter helping task 6	numeric value for given letter of alphabet; 1=A; 26=Z		child_session
ht6_cont	continue to another helping task?	1=yes; 0=no		child_session
ht7_1	first encoded letter helping task 7	numeric value for given letter of alphabet; 1=A; 26=Z		child_session
ht7_2	second encoded letter helping task 7	numeric value for given letter of alphabet; 1=A; 26=Z		child_session
ht7_3	third encoded letter helping task 7	numeric value for given letter of alphabet; 1=A; 26=Z		child_session
ht7_4	fourth encoded letter helping task 7	numeric value for given letter of alphabet; 1=A; 26=Z		child_session
ht7_5	fifth encoded letter helping task 7	numeric value for given letter of alphabet; 1=A; 26=Z		child_session
ht7_cont	continue to another helping task?	1=yes; 0=no		child_session
ht8_1	first encoded letter helping task 8	numeric value for given letter of alphabet; 1=A; 26=Z		child_session
ht8_2	second encoded letter helping task 8	numeric value for given letter of alphabet; 1=A; 26=Z		child_session
ht8_3	third encoded letter helping task 8	numeric value for given letter of alphabet; 1=A; 26=Z		child_session
ht8_4	fourth encoded letter helping task 8	numeric value for given letter of alphabet; 1=A; 26=Z		child_session
ht8_5	fifth encoded letter helping task 8	numeric value for given letter of alphabet; 1=A; 26=Z		child_session
ht8_cont	continue to another helping task?	1=yes; 0=no		child_session
ht9_1	first encoded letter helping task 9	numeric value for given letter of alphabet; 1=A; 26=Z		child_session
ht9_2	second encoded letter helping task 9	numeric value for given letter of alphabet; 1=A; 26=Z		child_session
ht9_3	third encoded letter helping task 9	numeric value for given letter of alphabet; 1=A; 26=Z		child_session
ht9_4	fourth encoded letter helping task 9	numeric value for given letter of alphabet; 1=A; 26=Z		child_session
ht9_cont	continue to another helping task?	1=yes; 0=no		child_session
ht10_1	first encoded letter helping task 10	numeric value for given letter of alphabet; 1=A; 26=Z		child_session
ht10_2	second encoded letter helping task 10	numeric value for given letter of alphabet; 1=A; 26=Z		child_session
ht10_3	third encoded letter helping task 10	numeric value for given letter of alphabet; 1=A; 26=Z		child_session
ht10_4	fourth encoded letter helping task 10	numeric value for given letter of alphabet; 1=A; 26=Z		child_session
ht10_cont	continue to another helping task?	1=yes; 0=no		child_session
ht11_1	first encoded letter helping task 11	numeric value for given letter of alphabet; 1=A; 26=Z		child_session
ht11_2	second encoded letter helping task 11	numeric value for given letter of alphabet; 1=A; 26=Z		child_session
ht11_3	third encoded letter helping task 11	numeric value for given letter of alphabet; 1=A; 26=Z		child_session
ht11_4	fourth encoded letter helping task 11	numeric value for given letter of alphabet; 1=A; 26=Z		child_session
ht11_cont	continue to another helping task?	1=yes; 0=no		child_session
ht12_1	first encoded letter helping task 12	numeric value for given letter of alphabet; 1=A; 26=Z		child_session
ht12_2	second encoded letter helping task 12	numeric value for given letter of alphabet; 1=A; 26=Z		child_session
ht12_3	third encoded letter helping task 12	numeric value for given letter of alphabet; 1=A; 26=Z		child_session
ht12_4	fourth encoded letter helping task 12	numeric value for given letter of alphabet; 1=A; 26=Z		child_session
ht12_5	fourth encoded letter helping task 12	numeric value for given letter of alphabet; 1=A; 26=Z		child_session
ht12_cont	continue to another helping task?	1=yes; 0=no		child_session
ht13_1	first encoded letter helping task 13	numeric value for given letter of alphabet; 1=A; 26=Z		child_session
ht13_2	second encoded letter helping task 13	numeric value for given letter of alphabet; 1=A; 26=Z		child_session
ht13_3	third encoded letter helping task 13	numeric value for given letter of alphabet; 1=A; 26=Z		child_session
ht13_4	fourth encoded letter helping task 13	numeric value for given letter of alphabet; 1=A; 26=Z		child_session
ht13_5	fifth encoded letter helping task 13	numeric value for given letter of alphabet; 1=A; 26=Z		child_session
ht13_cont	continue to another helping task?	1=yes; 0=no		child_session
ht14_1	first encoded letter helping task 14	numeric value for given letter of alphabet; 1=A; 26=Z		child_session
ht14_2	second encoded letter helping task 14	numeric value for given letter of alphabet; 1=A; 26=Z		child_session
ht14_3	third encoded letter helping task 14	numeric value for given letter of alphabet; 1=A; 26=Z		child_session
ht14_4	fourth encoded letter helping task 14	numeric value for given letter of alphabet; 1=A; 26=Z		child_session
ht14_cont	continue to another helping task?	1=yes; 0=no		child_session
ht15_1	first encoded letter helping task 15	numeric value for given letter of alphabet; 1=A; 26=Z		child_session
ht15_2	second encoded letter helping task 15	numeric value for given letter of alphabet; 1=A; 26=Z		child_session
ht15_3	third encoded letter helping task 15	numeric value for given letter of alphabet; 1=A; 26=Z		child_session
ht15_4	fourth encoded letter helping task 15	numeric value for given letter of alphabet; 1=A; 26=Z		child_session
ht15_cont	continue to another helping task?	1=yes; 0=no		child_session
ht16_1	first encoded letter helping task 16	numeric value for given letter of alphabet; 1=A; 26=Z		child_session
ht16_2	second encoded letter helping task 16	numeric value for given letter of alphabet; 1=A; 26=Z		child_session
ht16_3	third encoded letter helping task 16	numeric value for given letter of alphabet; 1=A; 26=Z		child_session
ht16_4	fourth encoded letter helping task 16	numeric value for given letter of alphabet; 1=A; 26=Z		child_session
ht16_cont	continue to another helping task?	1=yes; 0=no		child_session
ht17_1	first encoded letter helping task 17	numeric value for given letter of alphabet; 1=A; 26=Z		child_session
ht17_2	second encoded letter helping task 17	numeric value for given letter of alphabet; 1=A; 26=Z		child_session
ht17_3	third encoded letter helping task 17	numeric value for given letter of alphabet; 1=A; 26=Z		child_session
ht17_4	fourth encoded letter helping task 17	numeric value for given letter of alphabet; 1=A; 26=Z		child_session
ht17_5	fifth encoded letter helping task 17	numeric value for given letter of alphabet; 1=A; 26=Z		child_session
ht17_cont	continue to another helping task?	1=yes; 0=no		child_session
ht18_1	first encoded letter helping task 18	numeric value for given letter of alphabet; 1=A; 26=Z		child_session
ht18_2	second encoded letter helping task 18	numeric value for given letter of alphabet; 1=A; 26=Z		child_session
ht18_3	third encoded letter helping task 18	numeric value for given letter of alphabet; 1=A; 26=Z		child_session
ht18_4	fourth encoded letter helping task 18	numeric value for given letter of alphabet; 1=A; 26=Z		child_session
ht18_cont	continue to another helping task?	1=yes; 0=no		child_session
ht19_1	first encoded letter helping task 19	numeric value for given letter of alphabet; 1=A; 26=Z		child_session
ht19_2	second encoded letter helping task 19	numeric value for given letter of alphabet; 1=A; 26=Z		child_session
ht19_3	third encoded letter helping task 19	numeric value for given letter of alphabet; 1=A; 26=Z		child_session
ht19_4	fourth encoded letter helping task 19	numeric value for given letter of alphabet; 1=A; 26=Z		child_session
ht19_5	fifth encoded letter helping task 19	numeric value for given letter of alphabet; 1=A; 26=Z		child_session
ht19_cont	continue to another helping task?	1=yes; 0=no		child_session
ht20_1	first encoded letter helping task 20	numeric value for given letter of alphabet; 1=A; 26=Z		child_session
ht20_2	second encoded letter helping task 20	numeric value for given letter of alphabet; 1=A; 26=Z		child_session
ht20_3	third encoded letter helping task 20	numeric value for given letter of alphabet; 1=A; 26=Z		child_session
ht20_4	fourth encoded letter helping task 20	numeric value for given letter of alphabet; 1=A; 26=Z		child_session
ht_fun	how boring/fun helping task	1:5; 1=very boring; 5=very fun		child_session
ht_diff	how easy/difficult helping task	1:5; 1=very easy; 5=very difficult		child_session
randomization	order in which stimuli were presented to subject			child_session
ht1_tot	total numeric value for helping task; compare to median to determine errors			child_session
ht2_tot	total numeric value for helping task; compare to median to determine errors			child_session
ht3_tot	total numeric value for helping task; compare to median to determine errors			child_session
ht4_tot	total numeric value for helping task; compare to median to determine errors			child_session
ht5_tot	total numeric value for helping task; compare to median to determine errors			child_session
ht6_tot	total numeric value for helping task; compare to median to determine errors			child_session
ht7_tot	total numeric value for helping task; compare to median to determine errors			child_session
ht8_tot	total numeric value for helping task; compare to median to determine errors			child_session
ht9_tot	total numeric value for helping task; compare to median to determine errors			child_session
ht10_tot	total numeric value for helping task; compare to median to determine errors			child_session
ht11_tot	total numeric value for helping task; compare to median to determine errors			child_session
ht12_tot	total numeric value for helping task; compare to median to determine errors			child_session
ht13_tot	total numeric value for helping task; compare to median to determine errors			child_session
ht14_tot	total numeric value for helping task; compare to median to determine errors			child_session
ht15_tot	total numeric value for helping task; compare to median to determine errors			child_session
ht16_tot	total numeric value for helping task; compare to median to determine errors			child_session
ht17_tot	total numeric value for helping task; compare to median to determine errors			child_session
ht18_tot	total numeric value for helping task; compare to median to determine errors			child_session
ht19_tot	total numeric value for helping task; compare to median to determine errors			child_session
ht20_tot	total numeric value for helping task; compare to median to determine errors			child_session
ht_tot_corr	total number of correct helping tasks completed
note_p	Note on parent session			parent_session
sibling_id	ID of sibling in study (may not have actually participated; just completed consent for sibling or not in full dataset)			parent_session
StartDate_p	parent survey started			parent_session
EndDate_p	parent survey ended	Year-month-day hour:minute:second		parent_session
birthmonth	month child was born	1=January; 12=December		parent_session
birthyear.02.06	year child was born	1=2002;2=2003;3=2004;4=2004;5=2006		parent_session
dyslexia	child diagnosed dyslexic?	1=yes; 0=no		parent_session
autism	child diagnosed autistic?	1=yes; 0=no		parent_session
psychoactive	is child on psychoactive drug?	1=yes; 0=no		parent_session
mother	is respondent mother of child?	1=yes; 0=no	all non-mothers were fathers	parent_session
married_living_child_parent	is respondent married to or living with parent of child?	1=yes; 0=no		parent_session
years.building	Number of years living in current building		21=more than 20 years	parent_session
house	live in house; apartment; multifamily?	1=house; 2=multifamily;3=apartment		parent_session
own	own or rent house	1=own; 0=rent		parent_session
years.nhood	years living in current nhood	years	21=more than 20 years	parent_session
num.nhoods.5yrs	number nhoods lived in within past 5 years		11=more than 10	parent_session
mult.res_p	does child reside in multiple residences?	1=yes; 0=no		parent_session
prim.res	if child resides multiple residences; is primary residence respondent's?	1=yes; 0=no		parent_session
child.help	Parenting values question; In your opinion, how important is it for children to develop or learn the following: Learn to help others	range 1:7; 1 = Not at all important; 7 = Extremely important		parent_session
child.care	Parenting values question; In your opinion, how important is it for children to develop or learn the following: Learn to care for the well-being of others	range 1:7; 1 = Not at all important; 7 = Extremely important		parent_session
child.cheer	Parenting values question; In your opinion, how important is it for children to develop or learn the following: Learn to cheer up others	range 1:7; 1 = Not at all important; 7 = Extremely important		parent_session
child.dob.bbybs	child DOB according to lab records	year-month-day		calculated
age_calc	child age at study calc from records	years		calculated
age_text_c_incorrect	check child-entered age against records/study date and against parent-entered month and year of birth. 4 inconsistencies; 1 (NN57) determined to be Bby error b/c child and parent consistent; kept child-entered age and marked as zero for this variable	1=child entered correct age; 0=no		calculated
tot_stim_time	sum of time spent on all 11 stimuli	seconds		calculated
nonclicks	number of stimuli for which child did not click on anything			calculated
DG1gave	Number of quarters given in DG 1
DG2gave	Number of quarters given in DG 2
deltaDG	Quarters given in DG1 subtracted from quarters given in DG2
entered_right_age	Did child enter correct age?	1=yes; 0=no
mult.res_c_correct	Did child correctly indicate whether or not multiple residence?	1=yes; 0=no
norm_int	Mean estimate of individual descriptive norms in Own Neighborhood; see Table 2, Model 3
norm_slope	Mean estimate of individual change in descriptive norms between neighborhoods (Own and X); see Table 2, Model 3
